# Supplementary material for: Enhancing transcriptome analysis in medicinal plants: multiple unigene sets in Astragalus membranaceus
Source: Front Plant Sci. 2024 Feb 7;15:1301526. doi: 10.3389/fpls.2024.1301526 (PMC10879423; doi:10.3389/fpls.2024.1301526)
Supplement: Supplementary file 5 [file Table_4.xlsx]

## Sheet: Table S5
Supplementary Table 5. Expression information of unigene set-2 (rnaSPAdes-assembled contigs) (Page-2).
Unigene ID	Unigene length	Annotation description			Average TPM				Roots			Leaves			Flowers			Stems
		NR blast	Araport11	InterPro	Roots	Leaves	Flowers	Stems	R1	R2	R3	L1	L2	L3	F1	F2	F3	S1	S2	S3
Am_Rn_150497	404	.	.	.	0.653333	0	0	0	0.59	0	1.37	0	0	0	0	0	0	0	0	0
Am_Rn_150498	404	OMP88814.1_Heat shock 70 kDa protein, partial [Diplodia seriata]	AT5G09590.1_mitochondrial HSO70 2, GeneName=MTHSC70-2	IPR043129_ATPase, nucleotide binding domain; IPR013126_Heat shock protein 70 family	0	0	0.536667	0.45	0	0	0	0	0	0	1.61	0	0	0.66	0.69	0
Am_Rn_150499	404	KAF4312684.1_Rho GDP-dissociation inhibitor [Botryosphaeria dothidea]	.	.	0	0	0.716667	0	0	0	0	0	0	0	2.15	0	0	0	0	0
Am_Rn_150500	404	.	.	.	0	0	0	1.1	0	0	0	0	0	0	0	0	0	2.63	0	0.67
Am_Rn_150501	404	.	.	.	0	0.43	0	0	0	0	0	1.29	0	0	0	0	0	0	0	0
Am_Rn_150502	404	.	.	.	0	0	0.356667	0.23	0	0	0	0	0	0	1.07	0	0	0	0.69	0
Am_Rn_150503	404	.	.	.	0	0.693333	0.196667	0	0	0	0	0	1.51	0.57	0	0	0.59	0	0	0
Am_Rn_150504	404	PNX66338.1_retrovirus-related Pol polyprotein from transposon TNT 1-94, partial [Trifolium pratense]	ATMG00820.1_Reverse transcriptase (RNA-dependent DNA polymerase), GeneName=ORF170	IPR013103_Reverse transcriptase, RNA-dependent DNA polymerase	0	0	0	0	0	0	0	0	0	0	0	0	0	0	0	0
Am_Rn_150505	404	XP_046133132.1_amino acid permease-domain-containing protein [Fusarium solani] KAH7264265.1 amino acid permease-domain-containing protein [Fusarium solani]	.	IPR002293_Amino acid/polyamine transporter I	0.61	0	0	0	0	0	1.83	0	0	0	0	0	0	0	0	0
Am_Rn_150506	404	XP_026279060.1_KN motif and ankyrin repeat domain-containing protein 2 [Frankliniella occidentalis]	.	.	0	0	1.07333	0	0	0	0	0	0	0	3.22	0	0	0	0	0
Am_Rn_150507	404	MCI15866.1_hypothetical protein [Trifolium medium]	.	.	0.806667	0	0	0	0.59	0	1.83	0	0	0	0	0	0	0	0	0
Am_Rn_150508	404	.	.	.	0	0	0.376667	0	0	0	0	0	0	0	0.54	0	0.59	0	0	0
Am_Rn_150509	404	XP_033460733.1_putative 40S ribosomal protein S2 [Dissoconium aciculare CBS 342.82] KAF1823697.1 putative 40S ribosomal protein S2 [Dissoconium aciculare CBS 342.82]	AT3G57490.1_Ribosomal protein S5 family protein	IPR013810_Ribosomal protein S5, N-terminal	0.153333	1.62333	0	0	0	0	0.46	1.29	3.01	0.57	0	0	0	0	0	0
Am_Rn_150510	404	XP_009516700.1_polygalacturonase [Phytophthora sojae] EGZ29425.1 polygalacturonase [Phytophthora sojae]	AT3G07830.1_Pectin lyase-like superfamily protein	IPR011050_Pectin lyase fold/virulence factor; IPR000743_Glycoside hydrolase, family 28; IPR006626_Parallel beta-helix repeat	0.986667	0	0	0	2.96	0	0	0	0	0	0	0	0	0	0	0
Am_Rn_150511	404	KAH7070445.1_hypothetical protein BKA63DRAFT_518446 [Paraphoma chrysanthemicola]	.	.	0	0	0	0.876667	0	0	0	0	0	0	0	0	0	2.63	0	0
Am_Rn_150512	404	EXF83307.1_alpha-1,2-mannosyltransferase alg-11 [Colletotrichum fioriniae PJ7]	AT2G40190.1_UDP-Glycosyltransferase superfamily protein, GeneName=LEW3	IPR001296_Glycosyl transferase, family 1	0	0	0.536667	0	0	0	0	0	0	0	1.61	0	0	0	0	0
Am_Rn_150513	404	XP_026279781.1_small subunit processome component 20 homolog [Frankliniella occidentalis] KAE8742424.1 hypothetical protein FOCC_FOCC012035 [Frankliniella occidentalis]	.	.	0	0	0.716667	0	0	0	0	0	0	0	2.15	0	0	0	0	0
Am_Rn_150514	404	.	.	.	0	0	0	0	0	0	0	0	0	0	0	0	0	0	0	0
Am_Rn_150515	404	XP_046132653.1_uncharacterized protein B0J15DRAFT_288147 [Fusarium solani] KAH7260557.1 hypothetical protein B0J15DRAFT_288147 [Fusarium solani]	.	.	0.803333	0	0	0	0	0.58	1.83	0	0	0	0	0	0	0	0	0
Am_Rn_150516	404	EDX11119.1_GD14826 [Drosophila simulans]	.	.	0	0	0.896667	0	0	0	0	0	0	0	2.69	0	0	0	0	0
Am_Rn_150517	404	.	.	.	0	0.753333	0	0	0	0	0	0	2.26	0	0	0	0	0	0	0
Am_Rn_150518	404	KAH8509346.1_hypothetical protein H0E87_011195, partial [Populus deltoides]	AT4G02590.3_basic helix-loop-helix (bHLH) DNA-binding superfamily protein, GeneName=UNE12	.	0	0	0.18	0.223333	0	0	0	0	0	0	0.54	0	0	0	0	0.67
Am_Rn_150519	404	KAH3757077.1_hypothetical protein Pelo_11105 [Pelomyxa schiedti]	.	IPR002108_Actin-depolymerising factor homology domain	0	0	0	0.663333	0	0	0	0	0	0	0	0	0	1.32	0	0.67
Am_Rn_150520	404	XP_046136671.1_family 5 glycoside hydrolase [Fusarium solani] KAH7272054.1 family 5 glycoside hydrolase [Fusarium solani]	.	.	0.61	0	0	0	0	0	1.83	0	0	0	0	0	0	0	0	0
Am_Rn_150521	404	XP_009525204.1_hypothetical protein PHYSODRAFT_492852 [Phytophthora sojae] EGZ22487.1 hypothetical protein PHYSODRAFT_492852 [Phytophthora sojae]	AT4G13400.1_2-oxoglutarate (2OG) and Fe(II)-dependent oxygenase superfamily protein	IPR044861_Isopenicillin N synthase-like, Fe(2+) 2OG dioxygenase domain	0.803333	0	0	0	0	0.58	1.83	0	0	0	0	0	0	0	0	0
Am_Rn_150522	404	XP_046136684.1_regulator of chromosome condensation 1/beta-lactamase-inhibitor protein II [Fusarium solani] KAH7272067.1 regulator of chromosome condensation 1/beta-lactamase-inhibitor protein II [Fusarium solani]	AT1G76950.1_Regulator of chromosome condensation (RCC1) family with FYVE zinc finger domain-containing protein, GeneName=PRAF1	IPR009091_Regulator of chromosome condensation 1/beta-lactamase-inhibitor protein II	0.503333	0	0	0	0.59	0	0.92	0	0	0	0	0	0	0	0	0
Am_Rn_150523	404	.	.	.	0	0	0.41	0	0	0	0	0	0	0	0	0.64	0.59	0	0	0
Am_Rn_150524	404	KAE8740811.1_sonic hedgehog-like [Frankliniella occidentalis]	.	.	0	0	0.716667	0	0	0	0	0	0	0	2.15	0	0	0	0	0
Am_Rn_150525	404	XP_035337158.1_uncharacterized protein HER10_EVM0004807 [Colletotrichum scovillei] KAF4784155.1 hypothetical protein HER10_EVM0004807 [Colletotrichum scovillei]	.	.	0	0	0.93	0	0	0	0	0	0	0	1.61	0	1.18	0	0	0
Am_Rn_150526	404	RHN51313.1_putative transcription factor interactor and regulator CCHC(Zn) family [Medicago truncatula]	.	IPR005162_Retrotransposon gag domain	0.393333	0.44	0.213333	0	1.18	0	0	0	0.75	0.57	0	0.64	0	0	0	0
Am_Rn_150527	404	.	.	.	0.503333	0.25	0	0	0.59	0	0.92	0	0.75	0	0	0	0	0	0	0
Am_Rn_150528	404	XP_035330712.1_dynamin family protein [Colletotrichum scovillei] KAF4777709.1 dynamin family protein [Colletotrichum scovillei]	AT4G33650.1_dynamin-related protein 3A, GeneName=DRP3A	.	0	0	0.75	0	0	0	0	0	0	0	1.07	0	1.18	0	0	0
Am_Rn_150529	404	RSL39793.1_hypothetical protein CEP54_016257 [Fusarium sp. AF-8]	AT4G16370.1_oligopeptide transporter, GeneName=OPT3	.	0.61	0	0	0	0	0	1.83	0	0	0	0	0	0	0	0	0
Am_Rn_150530	404	XP_009528137.1_hypothetical protein PHYSODRAFT_545408 [Phytophthora sojae] EGZ14388.1 hypothetical protein PHYSODRAFT_545408 [Phytophthora sojae]	AT5G53460.1_NADH-dependent glutamate synthase 1, GeneName=GLT1	.	0.61	0	0	0	0	0	1.83	0	0	0	0	0	0	0	0	0
Am_Rn_150531	404	ABD32741.1_hypothetical protein MtrDRAFT_AC150777g16v1 [Medicago truncatula]	.	.	0	0	0	0	0	0	0	0	0	0	0	0	0	0	0	0
Am_Rn_150532	404	XP_009518785.1_hypothetical protein PHYSODRAFT_324701 [Phytophthora sojae] EGZ23497.1 hypothetical protein PHYSODRAFT_324701 [Phytophthora sojae]	.	.	0.306667	0	0	0	0	0	0.92	0	0	0	0	0	0	0	0	0
Am_Rn_150533	404	XP_026289780.1_exonuclease 3&apos;-5&apos; domain-containing protein 2 [Frankliniella occidentalis] KAE8745416.1 hypothetical protein FOCC_FOCC007797 [Frankliniella occidentalis]	AT2G32415.2_Polynucleotidyl transferase, ribonuclease H fold protein with HRDC domain-containing protein	.	0	0	0.75	0	0	0	0	0	0	0	1.61	0.64	0	0	0	0
Am_Rn_150534	404	TMW60796.1_hypothetical protein Poli38472_000838 [Pythium oligandrum]	.	IPR013536_WLM domain	0.61	0	0	0	0	0	1.83	0	0	0	0	0	0	0	0	0
Am_Rn_150535	404	RSL59132.1_Clustered mitochondria protein [Fusarium sp. AF-8]	.	IPR025697_CLU domain	0.61	0	0	0	0	0	1.83	0	0	0	0	0	0	0	0	0
Am_Rn_150536	404	KXH34189.1_hypothetical protein CNYM01_07540 [Colletotrichum nymphaeae SA-01]	.	.	0	0	0.733333	0	0	0	0	0	0	0	1.61	0	0.59	0	0	0
Am_Rn_150537	404	XP_033430203.1_uncharacterized protein ATNIH1004_003531 [Aspergillus tanneri] KAA8650842.1 hypothetical protein ATNIH1004_003531 [Aspergillus tanneri]	.	.	0.696667	0	0	0	0	1.17	0.92	0	0	0	0	0	0	0	0	0
Am_Rn_150538	404	RMJ17529.1_hypothetical protein CDV36_002798 [Fusarium kuroshium] RSL74018.1 hypothetical protein CEP53_000546 [Fusarium sp. AF-6]	.	IPR022234_Protein of unknown function DUF3759	0.61	0	0	0	0	0	1.83	0	0	0	0	0	0	0	0	0
Am_Rn_150539	404	XP_009527347.1_hypothetical protein PHYSODRAFT_499042, partial [Phytophthora sojae] EGZ18289.1 hypothetical protein PHYSODRAFT_499042, partial [Phytophthora sojae]	.	.	0.65	0	0	0	0	0.58	1.37	0	0	0	0	0	0	0	0	0
Am_Rn_150540	404	XP_004514734.1_E3 ubiquitin-protein ligase rnf168-like [Cicer arietinum]	AT3G27330.1_zinc finger (C3HC4-type RING finger) family protein	.	0	0	0	0	0	0	0	0	0	0	0	0	0	0	0	0
Am_Rn_150541	404	CDW90689.1_tubulin beta chain [Stylonychia lemnae]	AT1G75780.1_tubulin beta-1 chain, GeneName=TUB1	IPR003008_Tubulin/FtsZ, GTPase domain; IPR036525_Tubulin/FtsZ, GTPase domain superfamily; IPR000217_Tubulin; IPR002453_Beta tubulin	0.193333	0	0.196667	1.10333	0	0.58	0	0	0	0	0	0	0.59	1.98	0	1.33
Am_Rn_150542	404	.	.	.	0	0	0	0	0	0	0	0	0	0	0	0	0	0	0	0
Am_Rn_150543	404	XP_026276147.1_ninjurin-1-like [Frankliniella occidentalis]	.	.	0	0	0.356667	0	0	0	0	0	0	0	1.07	0	0	0	0	0
Am_Rn_150544	404	GAU26239.1_hypothetical protein TSUD_224300 [Trifolium subterraneum]	.	.	0.153333	0.19	0	0	0	0	0.46	0	0	0.57	0	0	0	0	0	0
Am_Rn_150545	404	.	.	.	0	0	0.393333	0	0	0	0	0	0	0	0.54	0.64	0	0	0	0
Am_Rn_150546	404	.	.	.	0	0.403333	0	0	0	0	0	0.64	0	0.57	0	0	0	0	0	0
Am_Rn_150547	404	.	.	.	0.346667	0	0	0	0	0.58	0.46	0	0	0	0	0	0	0	0	0
Am_Rn_150548	404	XP_046135832.1_uncharacterized protein B0J15DRAFT_207066 [Fusarium solani] KAH7271215.1 hypothetical protein B0J15DRAFT_207066 [Fusarium solani]	.	.	0.5	0	0	0	0	0.58	0.92	0	0	0	0	0	0	0	0	0
Am_Rn_150549	404	KAE8740919.1_hypothetical protein FOCC_FOCC013587 [Frankliniella occidentalis]	.	.	0	0	0.376667	0	0	0	0	0	0	0	0.54	0	0.59	0	0	0
Am_Rn_150550	404	.	.	.	0	0	0	0	0	0	0	0	0	0	0	0	0	0	0	0
Am_Rn_150551	404	KAG9193819.1_copper/zinc binding superoxide dismutase [Alternaria panax]	AT1G08830.1_copper/zinc superoxide dismutase 1, GeneName=CSD1	IPR036423_Superoxide dismutase-like, copper/zinc binding domain superfamily; IPR001424_Superoxide dismutase, copper/zinc binding domain	0	0.593333	0	0.22	0	0	0	0.64	0	1.14	0	0	0	0.66	0	0
Am_Rn_150552	404	.	.	.	0.153333	0	0	0	0	0	0.46	0	0	0	0	0	0	0	0	0
Am_Rn_150553	404	XP_026272227.1_helicase SKI2W [Frankliniella occidentalis]	.	.	0	0	0.57	0	0	0	0	0	0	0	1.07	0.64	0	0	0	0
Am_Rn_150554	404	XP_026272817.1_uncharacterized protein LOC113202678 isoform X2 [Frankliniella occidentalis]	.	.	0	0	0.716667	0	0	0	0	0	0	0	2.15	0	0	0	0	0
Am_Rn_150555	404	.	.	IPR021331_Hypervirulence associated protein, TUDOR domain	0	0	0	0	0	0	0	0	0	0	0	0	0	0	0	0
Am_Rn_150556	404	.	.	.	0.196667	0	0	0	0.59	0	0	0	0	0	0	0	0	0	0	0
Am_Rn_150557	404	XP_026277826.1_uncharacterized protein LOC113206115 [Frankliniella occidentalis]	.	.	0	0	0.943333	0	0	0	0	0	0	0	1.07	0	1.76	0	0	0
Am_Rn_150558	404	XP_027187976.1_uncharacterized protein LOC101490977 isoform X1 [Cicer arietinum] XP_027187979.1 uncharacterized protein LOC101490977 isoform X1 [Cicer arietinum]	AT4G23160.3_cysteine-rich RECEPTOR-like kinase, GeneName=CRK8	IPR043502_DNA/RNA polymerase superfamily; IPR013103_Reverse transcriptase, RNA-dependent DNA polymerase	0	0	0	0	0	0	0	0	0	0	0	0	0	0	0	0
Am_Rn_150559	404	KXH46415.1_mRNA cleavage and polyadenylation specificity factor complex subunit [Colletotrichum nymphaeae SA-01]	.	.	0	0	0.553333	0	0	0	0	0	0	0	1.07	0	0.59	0	0	0
Am_Rn_150560	404	XP_046136078.1_uncharacterized protein B0J15DRAFT_216434 [Fusarium solani] KAH7271461.1 hypothetical protein B0J15DRAFT_216434 [Fusarium solani]	.	.	0.806667	0	0	0	0.59	0	1.83	0	0	0	0	0	0	0	0	0
Am_Rn_150561	404	KAF4309676.1_putative pyruvate carboxylase protein [Botryosphaeria dothidea]	.	IPR003379_Carboxylase, conserved domain	0	0	0.536667	0	0	0	0	0	0	0	1.61	0	0	0	0	0
Am_Rn_150562	404	XP_046139180.1_mediator complex subunit MED14-domain-containing protein [Fusarium solani] KAH7274563.1 mediator complex subunit MED14-domain-containing protein [Fusarium solani]	.	.	0.456667	0	0	0	0	0	1.37	0	0	0	0	0	0	0	0	0
Am_Rn_150563	404	.	.	.	0	0	0.75	0	0	0	0	0	0	0	1.61	0.64	0	0	0	0
Am_Rn_150564	404	XP_026277580.1_GATOR complex protein DEPDC5 isoform X5 [Frankliniella occidentalis]	.	.	0	0	0.536667	0	0	0	0	0	0	0	1.61	0	0	0	0	0
Am_Rn_150565	404	.	.	.	0	0	0.423333	0	0	0	0	0	0	0	0	1.27	0	0	0	0
Am_Rn_150566	404	XP_035332422.1_phosphatidylinositol 3 [Colletotrichum scovillei] KAF4779419.1 phosphatidylinositol 3 [Colletotrichum scovillei]	.	.	0	0	0.75	0	0	0	0	0	0	0	1.07	0	1.18	0	0	0
Am_Rn_150567	404	XP_026290062.1_uncharacterized protein LOC113214799 [Frankliniella occidentalis]	.	.	0	0.19	0.356667	0	0	0	0	0	0	0.57	1.07	0	0	0	0	0
Am_Rn_150568	404	.	.	.	0	0	0.75	0	0	0	0	0	0	0	1.61	0.64	0	0	0	0
Am_Rn_150569	404	.	.	.	0	0.25	0	0.223333	0	0	0	0	0.75	0	0	0	0	0	0	0.67
Am_Rn_150570	404	XP_009513782.1_hypothetical protein PHYSODRAFT_308307 [Phytophthora sojae] EGZ26507.1 hypothetical protein PHYSODRAFT_308307 [Phytophthora sojae]	.	.	0.456667	0	0	0	0	0	1.37	0	0	0	0	0	0	0	0	0
Am_Rn_150571	404	.	.	.	0	0	0	0	0	0	0	0	0	0	0	0	0	0	0	0
Am_Rn_150572	404	.	.	.	0.153333	0.19	0.18	0.223333	0	0	0.46	0	0	0.57	0.54	0	0	0	0	0.67
Am_Rn_150573	404	XP_026294324.1_clavesin-2-like [Frankliniella occidentalis]	.	.	0	0	0.603333	0	0	0	0	0	0	0	0.54	1.27	0	0	0	0
Am_Rn_150574	404	WP_231614857.1_hypothetical protein, partial [Listeria monocytogenes]	AT3G12110.1_actin-11, GeneName=ACT11	IPR004000_Actin family; IPR043129_ATPase, nucleotide binding domain	0	0	0	0	0	0	0	0	0	0	0	0	0	0	0	0
Am_Rn_150575	404	PIC38981.1_hypothetical protein B9Z55_010820 [Caenorhabditis nigoni]	AT5G18100.1_copper/zinc superoxide dismutase 3, GeneName=CSD3	.	0.776667	0	0	0	0	2.33	0	0	0	0	0	0	0	0	0	0
Am_Rn_150576	404	.	.	.	0	0	0.423333	0.22	0	0	0	0	0	0	0	1.27	0	0.66	0	0
Am_Rn_150577	404	CAE8640996.1_unnamed protein product [Polarella glacialis] CAE8678308.1 unnamed protein product [Polarella glacialis]	AT2G32220.1_Ribosomal L27e protein family	IPR001141_Ribosomal protein L27e; IPR005824_KOW; IPR008991_Translation protein SH3-like domain superfamily	0.5	0	0	0	0	0.58	0.92	0	0	0	0	0	0	0	0	0
Am_Rn_150578	404	XP_035329671.1_BING4CT domain-containing protein [Colletotrichum scovillei] KXH45399.1 BING4CT domain-containing protein [Colletotrichum simmondsii] KAF4776668.1 BING4CT domain-containing protein [Colletotrichum scovillei] KAG7054097.1 BING4CT domain-containing protein [Colletotrichum scovillei] KAG7072394.1 BING4CT domain-containing protein [Colletotrichum scovillei] KAG7080765.1 BING4CT domain-…	AT3G10530.1_Transducin/WD40 repeat-like superfamily protein	IPR036322_WD40-repeat-containing domain superfamily	0	0	0.393333	0.223333	0	0	0	0	0	0	0	0	1.18	0	0	0.67
Am_Rn_150579	404	EDP22260.1_hypothetical protein FAEPRAM212_00883 [Faecalibacterium prausnitzii M21/2] EDP22760.1 hypothetical protein FAEPRAM212_00541 [Faecalibacterium prausnitzii M21/2] EDP22974.1 hypothetical protein FAEPRAM212_00170 [Faecalibacterium prausnitzii M21/2]	.	.	0.503333	0	0	0	0.59	0	0.92	0	0	0	0	0	0	0	0	0
Am_Rn_150580	404	.	.	.	0	0.463333	0	0.23	0	0	0	0.64	0.75	0	0	0	0	0	0.69	0
Am_Rn_150581	404	KAG5758089.1_hypothetical protein H9Q72_013770 [Fusarium xylarioides] KAG5811567.1 hypothetical protein H9Q71_004795 [Fusarium xylarioides] KAG5816258.1 hypothetical protein H9Q74_011227 [Fusarium xylarioides]	AT1G61580.1_R-protein L3 B, GeneName=RPL3B	IPR000597_Ribosomal protein L3; IPR009000_Translation protein, beta-barrel domain superfamily	0.193333	0	0	0.44	0	0.58	0	0	0	0	0	0	0	1.32	0	0
Am_Rn_150582	404	XP_026273649.1_ras guanyl-releasing protein 3-like [Frankliniella occidentalis]	.	IPR002219_Protein kinase C-like, phorbol ester/diacylglycerol-binding domain; IPR020454_Diacylglycerol/phorbol-ester binding	0	0	0.57	0	0	0	0	0	0	0	1.07	0.64	0	0	0	0
Am_Rn_150583	404	PRP79226.1_hypothetical protein PROFUN_12764 [Planoprotostelium fungivorum]	.	.	0	0	0	0	0	0	0	0	0	0	0	0	0	0	0	0
Am_Rn_150584	404	.	.	.	0	0	0.553333	0	0	0	0	0	0	0	1.07	0	0.59	0	0	0
Am_Rn_150585	404	.	.	.	0	0	0	0	0	0	0	0	0	0	0	0	0	0	0	0
Am_Rn_150586	404	.	.	.	0	0.25	0.196667	0	0	0	0	0	0.75	0	0	0	0.59	0	0	0
Am_Rn_150587	404	KAE8743634.1_hypothetical protein FOCC_FOCC010778 [Frankliniella occidentalis]	.	.	0	0	0.536667	0	0	0	0	0	0	0	1.61	0	0	0	0	0
Am_Rn_150588	404	XP_036584220.1_glycoside hydrolase [Colletotrichum truncatum] KAF6793609.1 glycoside hydrolase [Colletotrichum truncatum]	.	IPR024655_Uncharacterised protein family, glycosyl hydrolase catalytic domain	0	0	0.636667	0	0	0	0	0	0	0	0	1.91	0	0	0	0
Am_Rn_150589	404	XP_026286802.1_sorting nexin-14-like isoform X4 [Frankliniella occidentalis]	.	.	0	0	0.356667	0	0	0	0	0	0	0	1.07	0	0	0	0	0
Am_Rn_150590	404	SYW79045.1_related to OSM1 - fumarate reductase [Ustilago bromivora]	.	IPR003953_FAD-dependent oxidoreductase 2, FAD binding domain; IPR036188_FAD/NAD(P)-binding domain superfamily	0	0.19	0	0.663333	0	0	0	0	0	0.57	0	0	0	1.32	0	0.67
Am_Rn_150591	404	XP_046125504.1_uncharacterized protein B0J15DRAFT_598835 [Fusarium solani] KAH7235275.1 hypothetical protein B0J15DRAFT_598835 [Fusarium solani]	.	IPR000648_Oxysterol-binding protein; IPR037239_Oxysterol-binding protein superfamily	0.65	0	0	0	0	0.58	1.37	0	0	0	0	0	0	0	0	0
Am_Rn_150592	404	KAA8494972.1_ATP-dependent RNA helicase SUB2 [Porphyridium purpureum]	AT5G11170.2_DEAD/DEAH box RNA helicase family protein, GeneName=UAP56a	IPR001650_Helicase, C-terminal; IPR027417_P-loop containing nucleoside triphosphate hydrolase	0	0	0	0.66	0	0	0	0	0	0	0	0	0	1.98	0	0
Am_Rn_150593	404	XP_003045062.1_N-acetyltransferase [Fusarium vanettenii 77-13-4] EEU39349.1 N-acetyltransferase [Fusarium vanettenii 77-13-4]	AT2G39020.1_Acyl-CoA N-acyltransferases (NAT) superfamily protein	IPR000182_GNAT domain; IPR016181_Acyl-CoA N-acyltransferase	0.61	0	0	0	0	0	1.83	0	0	0	0	0	0	0	0	0
Am_Rn_150594	404	.	.	IPR008160_Collagen triple helix repeat	0.153333	0	0	0	0	0	0.46	0	0	0	0	0	0	0	0	0
Am_Rn_150595	404	.	.	.	0	0	0	0	0	0	0	0	0	0	0	0	0	0	0	0
Am_Rn_150596	404	.	.	.	0.153333	0	0	0	0	0	0.46	0	0	0	0	0	0	0	0	0
Am_Rn_150597	404	TNY20588.1_hypothetical protein DMC30DRAFT_364789 [Rhodotorula diobovata]	AT5G20080.1_FAD/NAD(P)-binding oxidoreductase	IPR001709_Flavoprotein pyridine nucleotide cytochrome reductase; IPR001433_Oxidoreductase FAD/NAD(P)-binding; IPR039261_Ferredoxin-NADP reductase (FNR), nucleotide-binding domain; IPR017938_Riboflavin synthase-like beta-barrel; IPR008333_Flavoprotein pyridine nucleotide cytochrome reductase-like, FAD-binding domain	0	0	0	0.663333	0	0	0	0	0	0	0	0	0	1.32	0	0.67
Am_Rn_150598	404	XP_009525956.1_hypothetical protein PHYSODRAFT_314508 [Phytophthora sojae] EGZ16898.1 hypothetical protein PHYSODRAFT_314508 [Phytophthora sojae]	.	.	0.503333	0	0	0	0.59	0	0.92	0	0	0	0	0	0	0	0	0
Am_Rn_150599	404	KXH28231.1_endonuclease/Exonuclease/phosphatase [Colletotrichum simmondsii]	.	.	0	0	0.356667	0	0	0	0	0	0	0	1.07	0	0	0	0	0
Am_Rn_150600	404	XP_026275668.1_very-long-chain 3-oxoacyl-CoA reductase [Frankliniella occidentalis]	AT1G24470.1_beta-ketoacyl reductase 2, GeneName=KCR2	IPR002347_Short-chain dehydrogenase/reductase SDR; IPR036291_NAD(P)-binding domain superfamily	0	0	0.586667	0	0	0	0	0	0	0	0	0	1.76	0	0	0
Am_Rn_150601	404	XP_026272528.1_serine/arginine repetitive matrix protein 2-like [Frankliniella occidentalis]	.	.	0	0	0.356667	0	0	0	0	0	0	0	1.07	0	0	0	0	0
Am_Rn_150602	404	KAG6609473.1_GTP-binding protein TypA/BipA [Phytophthora cinnamomi]	AT2G31060.2_elongation factor family protein, GeneName=EMB2785	IPR000795_Translational (tr)-type GTP-binding domain; IPR005225_Small GTP-binding protein domain; IPR027417_P-loop containing nucleoside triphosphate hydrolase	0.5	0	0	0	0	0.58	0.92	0	0	0	0	0	0	0	0	0
Am_Rn_150603	404	.	.	.	0	0	0.536667	0	0	0	0	0	0	0	1.61	0	0	0	0	0
Am_Rn_150604	404	XP_009528646.1_hypothetical protein PHYSODRAFT_333201 [Phytophthora sojae] EGZ14897.1 hypothetical protein PHYSODRAFT_333201 [Phytophthora sojae]	.	.	0.543333	0	0	0	0.59	0.58	0.46	0	0	0	0	0	0	0	0	0
Am_Rn_150605	404	XP_046140257.1_uncharacterized protein B0J15DRAFT_21063 [Fusarium solani] KAH7275640.1 hypothetical protein B0J15DRAFT_21063 [Fusarium solani]	.	.	0.456667	0	0	0	0	0	1.37	0	0	0	0	0	0	0	0	0
Am_Rn_150606	404	CRK22978.1_hypothetical protein BN1723_012854, partial [Verticillium longisporum]	.	IPR011990_Tetratricopeptide-like helical domain superfamily	0.153333	0	0	0	0	0	0.46	0	0	0	0	0	0	0	0	0
Am_Rn_150607	404	RSL70278.1_hypothetical protein CEP54_001839 [Fusarium sp. AF-8]	.	.	0.696667	0	0	0	0	1.17	0.92	0	0	0	0	0	0	0	0	0
Am_Rn_150608	404	XP_026293081.1_protein DENND6A [Frankliniella occidentalis] KAE8740694.1 hypothetical protein FOCC_FOCC013785 [Frankliniella occidentalis]	.	.	0	0	0.57	0	0	0	0	0	0	0	1.07	0.64	0	0	0	0
Am_Rn_150609	404	.	.	.	0	0.213333	0	0	0	0	0	0.64	0	0	0	0	0	0	0	0
Am_Rn_150610	404	.	.	.	0	0	0.393333	0	0	0	0	0	0	0	0	0	1.18	0	0	0
Am_Rn_150611	404	.	.	.	0	0	0	0.456667	0	0	0	0	0	0	0	0	0	0	1.37	0
Am_Rn_150612	404	XP_009517237.1_hypothetical protein PHYSODRAFT_349422 [Phytophthora sojae] EGZ29962.1 hypothetical protein PHYSODRAFT_349422 [Phytophthora sojae]	.	IPR029058_Alpha/Beta hydrolase fold	0.5	0	0	0	0	0.58	0.92	0	0	0	0	0	0	0	0	0
Am_Rn_150613	404	RSM12264.1_hypothetical protein CDV31_006369 [Fusarium ambrosium]	AT5G46800.1_Mitochondrial substrate carrier family protein, GeneName=BOU	.	0.346667	0	0	0	0	0.58	0.46	0	0	0	0	0	0	0	0	0
Am_Rn_150614	404	EWZ39079.1_hypothetical protein FOZG_08287 [Fusarium oxysporum Fo47] EXL50635.1 hypothetical protein FOCG_08881 [Fusarium oxysporum f. sp. radicis-lycopersici 26381] QKD55597.1 hypothetical protein FOBC_09714 [Fusarium oxysporum Fo47]	.	.	0.193333	0	0	0	0	0.58	0	0	0	0	0	0	0	0	0	0
Am_Rn_150615	404	GAU42154.1_hypothetical protein TSUD_89530 [Trifolium subterraneum]	.	.	0	0	0	0.453333	0	0	0	0	0	0	0	0	0	0	0.69	0.67
Am_Rn_150616	404	XP_003048273.1_uncharacterized protein NECHADRAFT_47644 [Fusarium vanettenii 77-13-4] EEU42560.1 hypothetical protein NECHADRAFT_47644 [Fusarium vanettenii 77-13-4]	.	IPR005330_MHYT domain	0.543333	0	0	0	0	1.17	0.46	0	0	0	0	0	0	0	0	0
Am_Rn_150617	404	GAY02572.1_cystathionine gamma-lyase [Pythium insidiosum]	.	IPR015424_Pyridoxal phosphate-dependent transferase; IPR000277_Cys/Met metabolism, pyridoxal phosphate-dependent enzyme	0	0	0.393333	0	0	0	0	0	0	0	0	0	1.18	0	0	0
Am_Rn_150618	404	KAH7722236.1_60S ribosomal protein L9 [Aphelenchus avenae]	AT1G33120.1_Ribosomal protein L6 family	.	0.5	0	0	0	0	0.58	0.92	0	0	0	0	0	0	0	0	0
Am_Rn_150619	404	GAU10934.1_hypothetical protein TSUD_426980, partial [Trifolium subterraneum]	AT2G25010.1_Aminotransferase-like, plant mobile domain family protein	.	0.306667	0	0	0	0	0	0.92	0	0	0	0	0	0	0	0	0
Am_Rn_150620	404	MCI00954.1_bifunctional protein aas [Trifolium medium]	.	.	0	0.19	0.196667	0	0	0	0	0	0	0.57	0	0	0.59	0	0	0
Am_Rn_150621	404	.	.	.	0.193333	0	0	0	0	0.58	0	0	0	0	0	0	0	0	0	0
Am_Rn_150622	404	.	.	.	0	0	0	0	0	0	0	0	0	0	0	0	0	0	0	0
Am_Rn_150623	404	XP_003053441.1_uncharacterized protein NECHADRAFT_74599 [Fusarium vanettenii 77-13-4] EEU47728.1 hypothetical protein NECHADRAFT_74599 [Fusarium vanettenii 77-13-4]	.	.	0.456667	0	0	0	0	0	1.37	0	0	0	0	0	0	0	0	0
Am_Rn_150624	404	.	.	.	0	0	0.213333	0	0	0	0	0	0	0	0	0.64	0	0	0	0
Am_Rn_150625	404	XP_003045943.1_uncharacterized protein NECHADRAFT_33925 [Fusarium vanettenii 77-13-4] EEU40230.1 hypothetical protein NECHADRAFT_33925 [Fusarium vanettenii 77-13-4]	.	IPR002885_Pentatricopeptide repeat	0.5	0	0	0	0	0.58	0.92	0	0	0	0	0	0	0	0	0
Am_Rn_150626	404	.	.	.	0	0	0	0.44	0	0	0	0	0	0	0	0	0	1.32	0	0
Am_Rn_150627	404	XP_022467409.1_hypothetical protein CORC01_14473 [Colletotrichum orchidophilum] OHE90231.1 hypothetical protein CORC01_14473 [Colletotrichum orchidophilum]	.	.	0	0	0.376667	0	0	0	0	0	0	0	0.54	0	0.59	0	0	0
Am_Rn_150628	404	EXF73378.1_hypothetical protein CFIO01_11426 [Colletotrichum fioriniae PJ7]	.	IPR021858_Fungal transcription factor	0	0	0.18	0	0	0	0	0	0	0	0.54	0	0	0	0	0
Am_Rn_150629	404	XP_009522131.1_hypothetical protein PHYSODRAFT_489669 [Phytophthora sojae] EGZ19414.1 hypothetical protein PHYSODRAFT_489669 [Phytophthora sojae]	.	IPR019410_Lysine methyltransferase; IPR029063_S-adenosyl-L-methionine-dependent methyltransferase	0.346667	0	0	0	0	0.58	0.46	0	0	0	0	0	0	0	0	0
Am_Rn_150630	404	.	.	.	0	0.19	0.356667	0	0	0	0	0	0	0.57	1.07	0	0	0	0	0
Am_Rn_150631	404	XP_003053220.1_uncharacterized protein NECHADRAFT_10759, partial [Fusarium vanettenii 77-13-4] EEU47507.1 hypothetical protein NECHADRAFT_10759, partial [Fusarium vanettenii 77-13-4]	.	.	0.846667	0	0	0	0	1.17	1.37	0	0	0	0	0	0	0	0	0
Am_Rn_150632	404	CAF1065184.1_unnamed protein product [Adineta steineri] CAF1381986.1 unnamed protein product [Adineta steineri]	.	IPR000008_C2 domain; IPR035892_C2 domain superfamily	0	0	0	0	0	0	0	0	0	0	0	0	0	0	0	0
Am_Rn_150633	404	XP_034245829.1_protein shank isoform X8 [Thrips palmi]	.	IPR002110_Ankyrin repeat; IPR036770_Ankyrin repeat-containing domain superfamily	0	0	0.536667	0	0	0	0	0	0	0	1.61	0	0	0	0	0
Am_Rn_150634	404	CCF37311.1_rho-gdp dissociation inhibitor [Colletotrichum higginsianum]	.	.	0	0	0.423333	0	0	0	0	0	0	0	0	1.27	0	0	0	0
Am_Rn_150635	404	.	.	IPR002110_Ankyrin repeat; IPR036770_Ankyrin repeat-containing domain superfamily	0	0	0.196667	0	0	0	0	0	0	0	0	0	0.59	0	0	0
Am_Rn_150636	404	.	.	.	0.306667	0	0	0	0	0	0.92	0	0	0	0	0	0	0	0	0
Am_Rn_150637	404	.	.	.	0.346667	0	0	0	0	0.58	0.46	0	0	0	0	0	0	0	0	0
Am_Rn_150638	404	.	.	.	0	0	0.356667	0	0	0	0	0	0	0	1.07	0	0	0	0	0
Am_Rn_150639	404	.	.	.	0	0	0	0	0	0	0	0	0	0	0	0	0	0	0	0
Am_Rn_150640	404	.	.	.	0.196667	0	0.213333	0	0.59	0	0	0	0	0	0	0.64	0	0	0	0
Am_Rn_150641	404	KAF2830646.1_inositol phosphatase [Ophiobolus disseminans]	AT1G43670.1_Inositol monophosphatase family protein, GeneName=FBP	IPR028343_Fructose-1,6-bisphosphatase; IPR044015_Fructose-1-6-bisphosphatase class 1, C-terminal	0	0	0	0.44	0	0	0	0	0	0	0	0	0	1.32	0	0
Am_Rn_150642	404	XP_046032903.1_allergen [Filobasidium floriforme] KAG7532093.1 hypothetical protein FFLO_03835 [Filobasidium floriforme] KAH8078360.1 allergen [Filobasidium floriforme]	.	.	0	0	0.18	0.22	0	0	0	0	0	0	0.54	0	0	0.66	0	0
Am_Rn_150643	404	.	.	.	0	0	0.18	0	0	0	0	0	0	0	0.54	0	0	0	0	0
Am_Rn_150644	403	.	.	.	0.52	0.786667	0.353333	0.26	0.93	0.63	0	1.47	0.89	0	0.42	0	0.64	0.78	0	0
Am_Rn_150645	403	.	.	.	4.73	6.05667	2.38	2.82333	7.87	0	6.32	7.43	0	10.74	5.11	0	2.03	4.55	0	3.92
Am_Rn_150646	403	MCI30996.1_aspartic proteinase-like protein 1-like [Trifolium medium]	AT5G10080.1_Eukaryotic aspartyl protease family protein	.	0.19	0	0	0	0	0	0.57	0	0	0	0	0	0	0	0	0
Am_Rn_150647	403	PNY00057.1_putative adenylate kinase chloroplastic-like, partial [Trifolium pratense]	AT2G39270.1_P-loop containing nucleoside triphosphate hydrolases superfamily protein	.	0	0	1.06333	0.526667	0	0	0	0	0	0	1.93	1.26	0	1.36	0.22	0
Am_Rn_150648	403	.	.	.	0	0	0	0	0	0	0	0	0	0	0	0	0	0	0	0
Am_Rn_150649	403	.	.	.	0	0	1	0.663333	0	0	0	0	0	0	0.54	1.28	1.18	1.32	0	0.67
Am_Rn_150650	403	.	.	.	0.306667	1.1	3.64	0	0	0	0.92	0.65	1.51	1.14	1.08	5.11	4.73	0	0	0
Am_Rn_150651	403	.	.	.	0.39	0.253333	0	0.44	0	1.17	0	0	0.76	0	0	0	0	1.32	0	0
Am_Rn_150652	403	.	.	.	0.396667	0.216667	0.59	0.223333	1.19	0	0	0.65	0	0	0	0	1.77	0	0	0.67
Am_Rn_150653	403	KAE8968824.1_hypothetical protein PR001_g27674 [Phytophthora rubi] KAE9277247.1 hypothetical protein PR003_g28842 [Phytophthora rubi]	.	.	1.82333	0	0	0	1.19	0.59	3.69	0	0	0	0	0	0	0	0	0
Am_Rn_150654	403	KAE8744761.1_hypothetical protein FOCC_FOCC008577 [Frankliniella occidentalis]	.	.	0	0	2.12667	0	0	0	0	0	0	0	3.24	2.55	0.59	0	0	0
Am_Rn_150655	403	.	.	.	0.153333	0.19	2.05	0.223333	0	0	0.46	0	0	0.57	0	3.19	2.96	0	0	0.67
Am_Rn_150656	403	XP_026284458.1_AP-3 complex subunit delta-1 [Frankliniella occidentalis]	.	.	0	0	1.83333	0	0	0	0	0	0	0	4.86	0.64	0	0	0	0
Am_Rn_150657	403	.	.	.	0	0	1.8	0	0	0	0	0	0	0	5.4	0	0	0	0	0
Am_Rn_150658	403	XP_015518976.1_PREDICTED: guanine nucleotide-binding protein G(q) subunit alpha-like, partial [Neodiprion lecontei]	.	.	0	0	2.01333	0	0	0	0	0	0	0	5.4	0.64	0	0	0	0
Am_Rn_150659	403	.	.	.	0.35	0.433333	0.41	0	0.59	0	0.46	1.3	0	0	0	0.64	0.59	0	0	0
Am_Rn_150660	403	.	.	.	0	3.41	0	0	0	0	0	0	9.09	1.14	0	0	0	0	0	0
Am_Rn_150661	403	.	.	.	0	0	1.63667	0	0	0	0	0	0	0	4.32	0	0.59	0	0	0
Am_Rn_150662	403	.	.	.	0	0	1.65333	0.223333	0	0	0	0	0	0	0	3.19	1.77	0	0	0.67
Am_Rn_150663	403	.	.	.	0	0	2.42333	0	0	0	0	0	0	0	4.86	0.64	1.77	0	0	0
Am_Rn_150664	403	KAE8738380.1_hypothetical protein FOCC_FOCC016142 [Frankliniella occidentalis]	.	IPR043502_DNA/RNA polymerase superfamily	0	0	1.13	0	0	0	0	0	0	0	2.16	0.64	0.59	0	0	0
Am_Rn_150665	403	XP_009532529.1_Kazal-like serine protease inhibitor domain-containing protein [Phytophthora sojae] EGZ12196.1 Kazal-like serine protease inhibitor domain-containing protein [Phytophthora sojae]	.	.	1.37333	0	0	0	1.19	2.93	0	0	0	0	0	0	0	0	0	0
Am_Rn_150666	403	.	.	.	0	0	1.29333	0	0	0	0	0	0	0	3.24	0.64	0	0	0	0
Am_Rn_150667	403	.	.	.	0	0.443333	1.11333	0	0	0	0	0	0.76	0.57	2.7	0.64	0	0	0	0
Am_Rn_150668	403	XP_009524194.1_hypothetical protein PHYSODRAFT_496776 [Phytophthora sojae] EGZ21477.1 hypothetical protein PHYSODRAFT_496776 [Phytophthora sojae]	.	.	1.11667	0	0	0	0	0.59	2.76	0	0	0	0	0	0	0	0	0
Am_Rn_150669	403	MCI12591.1_retrovirus-related Pol polyprotein from transposon TNT 1-99 [Trifolium medium]	.	.	0.306667	0	0	0	0	0	0.92	0	0	0	0	0	0	0	0	0
Am_Rn_150670	403	.	.	.	0	0	1.62	0	0	0	0	0	0	0	4.86	0	0	0	0	0
Am_Rn_150671	403	KXH34329.1_hypothetical protein CSIM01_00240 [Colletotrichum simmondsii]	.	.	0	0	1.32667	0	0	0	0	0	0	0	2.16	0.64	1.18	0	0	0
Am_Rn_150672	403	XP_026284729.1_glucose dehydrogenase [FAD, quinone]-like [Frankliniella occidentalis]	.	IPR007867_Glucose-methanol-choline oxidoreductase, C-terminal	0	0	1.70333	0	0	0	0	0	0	0	3.24	1.28	0.59	0	0	0
Am_Rn_150673	403	.	.	.	0	0	0	0	0	0	0	0	0	0	0	0	0	0	0	0
Am_Rn_150674	403	.	.	.	0	0	1.29333	0	0	0	0	0	0	0	3.24	0.64	0	0	0	0
Am_Rn_150675	403	.	.	.	0.746667	0	0	0.223333	1.78	0	0.46	0	0	0	0	0	0	0	0	0.67
Am_Rn_150676	403	XP_040617209.1_small subunit ribosomal protein S5e [Sporothrix brasiliensis 5110] KIH89199.1 small subunit ribosomal protein S5e [Sporothrix brasiliensis 5110]	AT2G37270.2_ribosomal protein 5B, GeneName=RPS5B	IPR036823_Ribosomal protein S7 domain superfamily; IPR023798_Ribosomal protein S7 domain; IPR000235_Ribosomal protein S5/S7; IPR005716_Ribosomal protein S5/S7, eukaryotic/archaeal	0.963333	0	0	0	0	0.59	2.3	0	0	0	0	0	0	0	0	0
Am_Rn_150677	403	XP_026275087.1_uncharacterized protein LOC113204218 [Frankliniella occidentalis] XP_026275088.1 uncharacterized protein LOC113204218 [Frankliniella occidentalis]	.	.	0	0	1.34333	0	0	0	0	0	0	0	2.16	1.28	0.59	0	0	0
Am_Rn_150678	403	.	.	.	0	0	1.26	0	0	0	0	0	0	0	3.78	0	0	0	0	0
Am_Rn_150679	403	RSL60077.1_hypothetical protein CEP54_006990 [Fusarium sp. AF-8]	.	.	1.53667	0	0	0	0	0	4.61	0	0	0	0	0	0	0	0	0
Am_Rn_150680	403	.	.	.	0	0	0.18	0.23	0	0	0	0	0	0	0.54	0	0	0	0.69	0
Am_Rn_150681	403	.	.	.	0.196667	0.433333	0.18	0.443333	0.59	0	0	1.3	0	0	0.54	0	0	0.66	0	0.67
Am_Rn_150682	403	.	.	.	0	0	1.56	0	0	0	0	0	0	0	0.54	0	4.14	0	0	0
Am_Rn_150683	403	KAH7392411.1_hypothetical protein DE146DRAFT_662408 [Phaeosphaeria sp. MPI-PUGE-AT-0046c]	.	IPR001585_Transaldolase/Fructose-6-phosphate aldolase	0	0.216667	0	1.10333	0	0	0	0.65	0	0	0	0	0	3.31	0	0
Am_Rn_150684	403	XP_034245153.1_rab proteins geranylgeranyltransferase component A 1 [Thrips palmi]	AT3G06540.1_Rab escort protein, GeneName=REP	IPR018203_GDP dissociation inhibitor; IPR036188_FAD/NAD(P)-binding domain superfamily	0	0	1.47333	0	0	0	0	0	0	0	3.78	0.64	0	0	0	0
Am_Rn_150685	403	XP_026277077.1_magnesium-dependent phosphatase 1-like [Frankliniella occidentalis] KAE8737562.1 hypothetical protein FOCC_FOCC016972 [Frankliniella occidentalis]	.	IPR036412_HAD-like superfamily; IPR010036_Magnesium-dependent phosphatase-1, eukaryotic/archaeal-type	0	0	1.27667	0	0	0	0	0	0	0	3.24	0	0.59	0	0	0
Am_Rn_150686	403	.	.	.	0	0.253333	0.54	0.22	0	0	0	0	0.76	0	1.62	0	0	0.66	0	0
Am_Rn_150687	403	.	.	.	0	0	1.29333	0	0	0	0	0	0	0	3.24	0.64	0	0	0	0
Am_Rn_150688	403	ETL81964.1_hypothetical protein L917_17810 [Phytophthora parasitica] ETM35167.1 hypothetical protein L914_17896 [Phytophthora parasitica]	.	.	0.94	0	0	0	1.19	1.17	0.46	0	0	0	0	0	0	0	0	0
Am_Rn_150689	403	.	.	.	0	0.253333	0.18	0.223333	0	0	0	0	0.76	0	0.54	0	0	0	0	0.67
Am_Rn_150690	403	KAE8749923.1_hypothetical protein FOCC_FOCC003394 [Frankliniella occidentalis]	.	.	0	0	1.08	0	0	0	0	0	0	0	3.24	0	0	0	0	0
Am_Rn_150691	403	XP_026292562.1_tyrosine--tRNA ligase, cytoplasmic-like, partial [Frankliniella occidentalis]	.	IPR002305_Aminoacyl-tRNA synthetase, class Ic	0	0	0.786667	0	0	0	0	0	0	0	0	0	2.36	0	0	0
Am_Rn_150692	403	EXF80554.1_metallo-beta-lactamase superfamily protein [Colletotrichum fioriniae PJ7]	.	.	0	0	1.26	0	0	0	0	0	0	0	3.78	0	0	0	0	0
Am_Rn_150693	403	.	.	.	1.1	0	0	0	2.38	0	0.92	0	0	0	0	0	0	0	0	0
Am_Rn_150694	403	KAG4385049.1_hypothetical protein GLYMA_12G014500v4 [Glycine max]	AT1G12790.1_DNA ligase-like protein	.	0.153333	0	0	0	0	0	0.46	0	0	0	0	0	0	0	0	0
Am_Rn_150695	403	XP_022932446.1_pectinesterase inhibitor-like [Cucurbita moschata]	.	IPR035513_Invertase/pectin methylesterase inhibitor domain superfamily; IPR006501_Pectinesterase inhibitor domain	0	0	0.72	0	0	0	0	0	0	0	2.16	0	0	0	0	0
Am_Rn_150696	403	.	.	.	0	0.946667	0.213333	0	0	0	0	0	2.27	0.57	0	0.64	0	0	0	0
Am_Rn_150697	403	.	.	.	0	0	0.9	0	0	0	0	0	0	0	2.7	0	0	0	0	0
Am_Rn_150698	403	KXH34847.1_hypothetical protein CSIM01_01883 [Colletotrichum simmondsii]	.	.	0	0	1	0	0	0	0	0	0	0	0.54	1.28	1.18	0	0	0
Am_Rn_150699	403	RZC11153.1_hypothetical protein D0Y65_011396 [Glycine soja]	.	.	0	0	1.44	0	0	0	0	0	0	0	4.32	0	0	0	0	0
Am_Rn_150700	403	KAG2760577.1_hypothetical protein Pcac1_g27463 [Phytophthora cactorum] KAG2814216.1 hypothetical protein PC112_g14409 [Phytophthora cactorum] KAG2837330.1 hypothetical protein PC113_g19854 [Phytophthora cactorum] KAG2894192.1 hypothetical protein PC114_g15996 [Phytophthora cactorum] KAG2974140.1 hypothetical protein PC118_g14713 [Phytophthora cactorum]	.	.	1.04667	0	0	0	0	1.76	1.38	0	0	0	0	0	0	0	0	0
Am_Rn_150701	403	XP_009527745.1_hypothetical protein PHYSODRAFT_463821, partial [Phytophthora sojae] EGZ18687.1 hypothetical protein PHYSODRAFT_463821, partial [Phytophthora sojae]	.	IPR011990_Tetratricopeptide-like helical domain superfamily	0.85	0	0	0	0	1.17	1.38	0	0	0	0	0	0	0	0	0
Am_Rn_150702	403	.	.	.	0	0.79	0.196667	0	0	0	0	0.65	0	1.72	0	0	0.59	0	0	0
Am_Rn_150703	403	KXH46629.1_hypothetical protein CNYM01_09928 [Colletotrichum nymphaeae SA-01]	.	.	0	0	1.13	0	0	0	0	0	0	0	2.16	0.64	0.59	0	0	0
Am_Rn_150704	403	.	.	.	0.153333	0	0.213333	0.46	0	0	0.46	0	0	0	0	0.64	0	0	1.38	0
Am_Rn_150705	403	.	.	.	0.196667	0	0	0	0.59	0	0	0	0	0	0	0	0	0	0	0
Am_Rn_150706	403	XP_026287911.1_serine/threonine-protein kinase Nek7-like [Frankliniella occidentalis]	AT3G20860.1_Serine/Threonine kinase catalytic domain protein, GeneName=NEK5	IPR011009_Protein kinase-like domain superfamily; IPR000719_Protein kinase domain	0	0	0.966667	0	0	0	0	0	0	0	1.62	1.28	0	0	0	0
Am_Rn_150707	403	.	.	.	0	0	0	0	0	0	0	0	0	0	0	0	0	0	0	0
Am_Rn_150708	403	XP_026284524.1_transcription factor HIVEP3-like [Frankliniella occidentalis]	.	.	0	0	1.14667	0	0	0	0	0	0	0	1.08	0	2.36	0	0	0
Am_Rn_150709	403	KAE8749164.1_hypothetical protein FOCC_FOCC004071 [Frankliniella occidentalis]	.	IPR036179_Immunoglobulin-like domain superfamily; IPR013098_Immunoglobulin I-set; IPR003598_Immunoglobulin subtype 2; IPR003599_Immunoglobulin subtype	0	0.38	0.753333	0	0	0	0	0	0	1.14	1.62	0.64	0	0	0	0
Am_Rn_150710	403	.	.	.	0	0	0.9	0	0	0	0	0	0	0	2.7	0	0	0	0	0
Am_Rn_150711	403	EQB57357.1_gamma-glutamyltranspeptidase [Colletotrichum gloeosporioides Cg-14]	.	IPR029055_Nucleophile aminohydrolases, N-terminal	0	0	0.95	0	0	0	0	0	0	0	1.08	0	1.77	0	0	0
Am_Rn_150712	403	XP_046100925.1_general substrate transporter [Ilyonectria robusta] KAH8679479.1 general substrate transporter [Ilyonectria robusta]	AT1G30220.1_inositol transporter 2, GeneName=INT2	IPR005828_Major facilitator, sugar transporter-like; IPR036259_MFS transporter superfamily	0.85	0	0	0	0	1.17	1.38	0	0	0	0	0	0	0	0	0
Am_Rn_150713	403	XP_046135932.1_tRNA synthetases class I (M)-domain-containing protein [Fusarium solani] KAH7271315.1 tRNA synthetases class I (M)-domain-containing protein [Fusarium solani]	.	IPR041872_Methionyl-tRNA synthetase, anticodon-binding domain; IPR009080_Aminoacyl-tRNA synthetase, class Ia, anticodon-binding	1.63333	0	0	0	0.59	2.93	1.38	0	0	0	0	0	0	0	0	0
Am_Rn_150714	403	RSL69450.1_hypothetical protein CEP54_002326 [Fusarium sp. AF-8]	.	.	0.963333	0	0	0	0	0.59	2.3	0	0	0	0	0	0	0	0	0
Am_Rn_150715	403	.	.	.	0	0	0	0.223333	0	0	0	0	0	0	0	0	0	0	0	0.67
Am_Rn_150716	403	KAF0932133.1_hypothetical protein E2562_008666 [Oryza meyeriana var. granulata]	AT4G24250.2_Seven transmembrane MLO family protein, GeneName=MLO13	.	0	0.19	0.18	0	0	0	0	0	0	0.57	0.54	0	0	0	0	0
Am_Rn_150717	403	.	.	.	0	0	0	0	0	0	0	0	0	0	0	0	0	0	0	0
Am_Rn_150718	403	.	.	.	0	0	0.196667	0.453333	0	0	0	0	0	0	0	0	0.59	0	0.69	0.67
Am_Rn_150719	403	.	.	.	0	0	1.13	0	0	0	0	0	0	0	1.62	0	1.77	0	0	0
Am_Rn_150720	403	.	.	.	0	0	0	0	0	0	0	0	0	0	0	0	0	0	0	0
Am_Rn_150721	403	.	.	.	0	0	0.393333	0	0	0	0	0	0	0	0.54	0.64	0	0	0	0
Am_Rn_150722	403	6IBU_A_Apo Crh5 transglycosylase [Aspergillus fumigatus Af293] 6IBU_B Apo Crh5 transglycosylase [Aspergillus fumigatus Af293] 6IBW_A Crh5 transglycosylase in complex with NAG [Aspergillus fumigatus Af293] 6IBW_B Crh5 transglycosylase in complex with NAG [Aspergillus fumigatus Af293]	AT1G65310.1_xyloglucan endotransglucosylase/hydrolase 17, GeneName=XTH17	IPR013320_Concanavalin A-like lectin/glucanase domain superfamily; IPR000757_Glycoside hydrolase family 16	0	0	0	0.663333	0	0	0	0	0	0	0	0	0	1.99	0	0
Am_Rn_150723	403	SCU84826.1_LADA_0D04038g1_1 [Lachancea dasiensis]	AT4G31700.1_ribosomal protein S6, GeneName=RPS6	IPR001377_Ribosomal protein S6e	0.153333	0	0	0	0	0	0.46	0	0	0	0	0	0	0	0	0
Am_Rn_150724	403	.	.	.	0.856667	0	0	0	1.19	0	1.38	0	0	0	0	0	0	0	0	0
Am_Rn_150725	403	KXH63733.1_lipoyl synthase, partial [Colletotrichum salicis]	.	.	0	0	0.933333	0	0	0	0	0	0	0	1.62	0	1.18	0	0	0
Am_Rn_150726	403	XP_003054100.1_glycoside hydrolase family 20 [Fusarium vanettenii 77-13-4] EEU48387.1 glycoside hydrolase family 20 [Fusarium vanettenii 77-13-4]	AT3G55260.1_beta-hexosaminidase 1, GeneName=HEXO1	IPR025705_Beta-hexosaminidase; IPR017853_Glycoside hydrolase superfamily; IPR015883_Glycoside hydrolase family 20, catalytic domain	0.92	0	0	0	0	0	2.76	0	0	0	0	0	0	0	0	0
Am_Rn_150727	403	MCH81759.1_hypothetical protein [Trifolium medium]	.	.	0	0.38	0.196667	0.46	0	0	0	0	0	1.14	0	0	0.59	0	1.38	0
Am_Rn_150728	403	.	.	.	0	0.38	0	0	0	0	0	0	0	1.14	0	0	0	0	0	0
Am_Rn_150729	403	.	.	.	0	0	0.573333	0	0	0	0	0	0	0	1.08	0.64	0	0	0	0
Am_Rn_150730	403	.	.	.	0	0	0.9	0	0	0	0	0	0	0	2.7	0	0	0	0	0
Am_Rn_150731	403	.	.	.	0	0	1.08	0	0	0	0	0	0	0	3.24	0	0	0	0	0
Am_Rn_150732	403	.	.	.	0	0.503333	0.196667	0	0	0	0	0	1.51	0	0	0	0.59	0	0	0
Am_Rn_150733	403	.	.	.	0	0	0	0	0	0	0	0	0	0	0	0	0	0	0	0
Am_Rn_150734	403	XP_018248155.1_hypothetical protein FOXG_10469 [Fusarium oxysporum f. sp. lycopersici 4287] XP_023431351.1 uncharacterized protein FFUJ_07834 [Fusarium fujikuroi IMI 58289] XP_031040511.1 uncharacterized protein FOYG_08654 [Fusarium oxysporum NRRL 32931] XP_031059281.1 uncharacterized protein FOIG_10853 [Fusarium odoratissimum NRRL 54006] XP_031087578.1 uncharacterized protein FPRO_08418 [Fusariu…	.	.	0.793333	0	0	0	2.38	0	0	0	0	0	0	0	0	0	0	0
Am_Rn_150735	403	PRP82573.1_60S ribosomal protein L20 [Planoprotostelium fungivorum]	AT2G34480.2_Ribosomal protein L18ae/LX family protein	IPR023573_Ribosomal protein 50S-L18Ae/60S-L20/60S-L18A; IPR028877_50S ribosomal protein L18Ae/60S ribosomal protein L20 and L18a	0	0	0	0	0	0	0	0	0	0	0	0	0	0	0	0
Am_Rn_150736	403	.	.	.	0.153333	0	0	0.223333	0	0	0.46	0	0	0	0	0	0	0	0	0.67
Am_Rn_150737	403	KAF1321452.1_Amino acid-polyamine-organocation, partial [Globisporangium splendens]	AT1G31830.2_Amino acid permease family protein, GeneName=PUT2	IPR004841_Amino acid permease/ SLC12A domain	0.766667	0	0	0	0	0	2.3	0	0	0	0	0	0	0	0	0
Am_Rn_150738	403	TMW59254.1_hypothetical protein Poli38472_004323 [Pythium oligandrum]	.	IPR040720_Glycosyl hydrolase family 81, C-terminal domain	0.92	0	0	0	0	0	2.76	0	0	0	0	0	0	0	0	0
Am_Rn_150739	403	.	.	.	0	0	0	0.223333	0	0	0	0	0	0	0	0	0	0	0	0.67
Am_Rn_150740	403	KAH7716017.1_ribosomal protein L18 [Aphelenchus avenae] KAH7716714.1 ribosomal protein L18 [Aphelenchus avenae]	AT3G05590.2_ribosomal protein L18, GeneName=RPL18	IPR036227_Ribosomal L18e/L15P superfamily; IPR021131_Ribosomal protein L18e/L15P	0.936667	0	0	0	0	2.35	0.46	0	0	0	0	0	0	0	0	0
Am_Rn_150741	403	KAE8744734.1_hypothetical protein FOCC_FOCC008642 [Frankliniella occidentalis]	.	IPR036322_WD40-repeat-containing domain superfamily	0	0	0.753333	0	0	0	0	0	0	0	1.62	0.64	0	0	0	0
Am_Rn_150742	403	.	.	.	0.153333	0	0.213333	0	0	0	0.46	0	0	0	0	0.64	0	0	0	0
Am_Rn_150743	403	GAU40654.1_hypothetical protein TSUD_83330 [Trifolium subterraneum]	AT4G39530.1_Tetratricopeptide repeat (TPR)-like superfamily protein	.	0	0	0	0.443333	0	0	0	0	0	0	0	0	0	0.66	0	0.67
Am_Rn_150744	403	OAL53230.1_hypothetical protein IQ07DRAFT_597560 [Pyrenochaeta sp. DS3sAY3a]	.	.	0	0.19	0	1.10333	0	0	0	0	0	0.57	0	0	0	3.31	0	0
Am_Rn_150745	403	KAH8370287.1_hypothetical protein KR093_002933 [Drosophila rubida]	.	IPR036250_Acyl-CoA dehydrogenase-like, C-terminal; IPR006091_Acyl-CoA oxidase/dehydrogenase, central domain; IPR009075_Acyl-CoA dehydrogenase/oxidase C-terminal; IPR009100_Acyl-CoA dehydrogenase/oxidase, N-terminal and middle domain superfamily	0	0	0.72	0	0	0	0	0	0	0	2.16	0	0	0	0	0
Am_Rn_150746	403	XP_026289223.1_disks large 1 tumor suppressor protein isoform X8 [Frankliniella occidentalis]	.	IPR001478_PDZ domain; IPR036034_PDZ superfamily	0	0	0.72	0	0	0	0	0	0	0	2.16	0	0	0	0	0
Am_Rn_150747	403	XP_026283562.1_mucin-5AC [Frankliniella occidentalis]	.	.	0	0	0.95	0	0	0	0	0	0	0	1.62	0.64	0.59	0	0	0
Am_Rn_150748	403	XP_026285696.1_pseudouridine-metabolizing bifunctional protein C1861.05 [Frankliniella occidentalis]	.	IPR011611_Carbohydrate kinase PfkB; IPR029056_Ribokinase-like	0	0	0.933333	0	0	0	0	0	0	0	2.16	0.64	0	0	0	0
Am_Rn_150749	403	KAE9319889.1_hypothetical protein PF001_g5680 [Phytophthora fragariae] KAE9355242.1 hypothetical protein PF008_g4164 [Phytophthora fragariae]	.	IPR002539_MaoC-like dehydratase domain; IPR029069_HotDog domain superfamily	0.853333	0	0	0	0.59	0.59	1.38	0	0	0	0	0	0	0	0	0
Am_Rn_150750	403	KAG7399495.1_hypothetical protein PHYBOEH_008730 [Phytophthora boehmeriae]	.	.	0.766667	0	0	0	0	0	2.3	0	0	0	0	0	0	0	0	0
Am_Rn_150751	403	RHN48681.1_putative ribonuclease H-like domain-containing protein [Medicago truncatula]	.	IPR012337_Ribonuclease H-like superfamily; IPR002156_Ribonuclease H domain	0.306667	0.19	0	0	0	0	0.92	0	0	0.57	0	0	0	0	0	0
Am_Rn_150752	403	.	.	.	0	0	0.54	0	0	0	0	0	0	0	1.62	0	0	0	0	0
Am_Rn_150753	403	XP_018381697.1_C-4 methylsterol oxidase [Alternaria alternata] OAG16276.1 C-4 methylsterol oxidase [Alternaria alternata] OWY47484.1 C-4 methylsterol oxidase [Alternaria alternata] RII11082.1 hypothetical protein CUC08_Gglean007085 [Alternaria sp. MG1]	.	.	0.196667	0	0.213333	0.663333	0	0.59	0	0	0	0	0	0.64	0	1.32	0	0.67
Am_Rn_150754	403	PRW45184.1_60S ribosomal L12-1 [Chlorella sorokiniana]	AT3G53430.1_Ribosomal protein L11 family protein	IPR000911_Ribosomal protein L11/L12; IPR020783_Ribosomal protein L11, C-terminal; IPR036796_Ribosomal protein L11/L12, N-terminal domain superfamily; IPR036769_Ribosomal protein L11, C-terminal domain superfamily	0.196667	0	0	0	0	0.59	0	0	0	0	0	0	0	0	0	0
Am_Rn_150755	403	.	.	.	0	0	0.736667	0	0	0	0	0	0	0	1.62	0	0.59	0	0	0
Am_Rn_150756	403	GAU39028.1_hypothetical protein TSUD_59840 [Trifolium subterraneum]	.	.	0	0.253333	0.18	0	0	0	0	0	0.76	0	0.54	0	0	0	0	0
Am_Rn_150757	403	XP_009519526.1_hypothetical protein PHYSODRAFT_556845 [Phytophthora sojae] EGZ24238.1 hypothetical protein PHYSODRAFT_556845 [Phytophthora sojae]	AT1G09620.1_ATP binding/leucine-tRNA ligases/aminoacyl-tRNA ligase	IPR009008_Valyl/Leucyl/Isoleucyl-tRNA synthetase, editing domain	0.81	0	0	0	0.59	0	1.84	0	0	0	0	0	0	0	0	0
Am_Rn_150758	403	MCH83985.1_Ty3/gypsy retrotransposon protein [Trifolium medium]	.	IPR043502_DNA/RNA polymerase superfamily; IPR000477_Reverse transcriptase domain	0	0	0	0	0	0	0	0	0	0	0	0	0	0	0	0
Am_Rn_150759	403	.	.	.	0	0	0.9	0	0	0	0	0	0	0	2.7	0	0	0	0	0
Am_Rn_150760	403	XP_009519807.1_hypothetical protein PHYSODRAFT_484541 [Phytophthora sojae] EGZ24519.1 hypothetical protein PHYSODRAFT_484541 [Phytophthora sojae]	AT2G29700.1_pleckstrin homologue 1, GeneName=PH1	IPR001849_Pleckstrin homology domain	0.98	0	0	0	0.59	2.35	0	0	0	0	0	0	0	0	0	0
Am_Rn_150761	403	.	.	.	0	0	0	0	0	0	0	0	0	0	0	0	0	0	0	0
Am_Rn_150762	403	KAE8749635.1_hypothetical protein FOCC_FOCC003622 [Frankliniella occidentalis]	.	IPR036623_Hemimethylated DNA-binding domain superfamily; IPR011722_Hemimethylated DNA-binding domain	0	0	0.556667	0	0	0	0	0	0	0	1.08	0	0.59	0	0	0
Am_Rn_150763	403	KAG7393376.1_hypothetical protein PHYPSEUDO_009580 [Phytophthora pseudosyringae]	.	.	0.963333	0	0	0	0	0.59	2.3	0	0	0	0	0	0	0	0	0
Am_Rn_150764	403	XP_026277039.1_uncharacterized protein LOC113205581 [Frankliniella occidentalis] KAE8744302.1 hypothetical protein FOCC_FOCC009025 [Frankliniella occidentalis]	.	IPR028039_Coiled-coil domain containing protein 32	0	0	1.09667	0	0	0	0	0	0	0	2.7	0	0.59	0	0	0
Am_Rn_150765	403	.	.	.	0	0	0.72	0	0	0	0	0	0	0	2.16	0	0	0	0	0
Am_Rn_150766	403	XP_001988975.1_NADH dehydrogenase [ubiquinone] 1 subunit C2 [Drosophila grimshawi] EDW03842.1 GH10285 [Drosophila grimshawi]	.	IPR009423_NADH dehydrogenase [ubiquinone] 1 subunit C2, NDUC2	0	0	0.72	0	0	0	0	0	0	0	2.16	0	0	0	0	0
Am_Rn_150767	403	KZL67991.1_vacuolar protein 8, partial [Colletotrichum tofieldiae]	.	IPR000225_Armadillo; IPR016024_Armadillo-type fold	0	0	0.95	0	0	0	0	0	0	0	1.08	0	1.77	0	0	0
Am_Rn_150768	403	.	.	.	0	0	0	0.67	0	0	0	0	0	0	0	0	0	0	0	2.01
Am_Rn_150769	403	.	.	.	0.766667	0.623333	0	0	0	0	2.3	1.3	0	0.57	0	0	0	0	0	0
Am_Rn_150770	403	KAF4309676.1_putative pyruvate carboxylase protein [Botryosphaeria dothidea]	.	.	0	0	0.9	0	0	0	0	0	0	0	2.7	0	0	0	0	0
Am_Rn_150771	403	XP_035333436.1_squalene/oxidosqualene cyclase [Colletotrichum scovillei] KAF4780433.1 squalene/oxidosqualene cyclase [Colletotrichum scovillei] KAG7057433.1 lanosterol synthase [Colletotrichum scovillei] KAG7076059.1 lanosterol synthase [Colletotrichum scovillei] KAG7083145.1 lanosterol synthase [Colletotrichum scovillei]	AT3G45130.1_lanosterol synthase 1, GeneName=LAS1	IPR008930_Terpenoid cyclases/protein prenyltransferase alpha-alpha toroid; IPR032697_Squalene cyclase, N-terminal	0	0	0.95	0	0	0	0	0	0	0	1.08	0	1.77	0	0	0
Am_Rn_150772	403	KXH49629.1_N2,N2-dimethylguanosine tRNA methyltransferase [Colletotrichum simmondsii]	AT3G02320.1_N2,N2-dimethylguanosine tRNA methyltransferase	IPR029063_S-adenosyl-L-methionine-dependent methyltransferase; IPR002905_tRNA methyltransferase, Trm1	0	0	0.18	0	0	0	0	0	0	0	0.54	0	0	0	0	0
Am_Rn_150773	403	KXH60964.1_alcohol dehydrogenase GroES-like domain-containing protein [Colletotrichum nymphaeae SA-01]	.	.	0	0	0.606667	0	0	0	0	0	0	0	0	0.64	1.18	0	0	0
Am_Rn_150774	403	XP_022476053.1_FAD binding domain-containing protein [Colletotrichum orchidophilum] OHE98904.1 FAD binding domain-containing protein [Colletotrichum orchidophilum]	.	IPR012941_Phenol hydroxylase, C-terminal dimerisation domain; IPR036249_Thioredoxin-like superfamily	0	0	0.72	0	0	0	0	0	0	0	2.16	0	0	0	0	0
Am_Rn_150775	403	XP_046135219.1_uncharacterized protein B0J15DRAFT_545505 [Fusarium solani] KAH7268649.1 hypothetical protein B0J15DRAFT_545505 [Fusarium solani]	.	.	0.9	0	0	0	1.78	0	0.92	0	0	0	0	0	0	0	0	0
Am_Rn_150776	403	MCI01142.1_LINE-1 reverse transcriptase like [Trifolium medium]	.	.	0	0	0	0	0	0	0	0	0	0	0	0	0	0	0	0
Am_Rn_150777	403	XP_046140640.1_TUP1-like enhancer of split-domain-containing protein [Fusarium solani] KAH7276023.1 TUP1-like enhancer of split-domain-containing protein [Fusarium solani]	.	IPR011494_TUP1-like enhancer of split	0.613333	0	0	0	0	0	1.84	0	0	0	0	0	0	0	0	0
Am_Rn_150778	403	.	.	.	0	0	0	0.893333	0	0	0	0	0	0	0	0	0	1.99	0.69	0
Am_Rn_150779	403	XP_035329386.1_DDHD domain-containing protein [Colletotrichum scovillei] KAF4776383.1 DDHD domain-containing protein [Colletotrichum scovillei] KAG7048005.1 DDHD domain-containing protein [Colletotrichum scovillei] KAG7060323.1 DDHD domain-containing protein [Colletotrichum scovillei] KAG7067772.1 DDHD domain-containing protein [Colletotrichum scovillei]	.	.	0	0	0.77	0	0	0	0	0	0	0	1.08	0.64	0.59	0	0	0
Am_Rn_150780	403	GAU24592.1_hypothetical protein TSUD_289530 [Trifolium subterraneum]	.	IPR021109_Aspartic peptidase domain superfamily	0.46	0	0	0	0	0	1.38	0	0	0	0	0	0	0	0	0
Am_Rn_150781	403	ETI48522.1_hypothetical protein F443_07454, partial [Phytophthora parasitica P1569]	.	.	0.893333	0	0	0	0.59	1.17	0.92	0	0	0	0	0	0	0	0	0
Am_Rn_150782	403	KXH62525.1_hypothetical protein CNYM01_01736 [Colletotrichum nymphaeae SA-01]	.	.	0	0	0.59	0	0	0	0	0	0	0	0	0	1.77	0	0	0
Am_Rn_150783	403	.	.	.	0	0	0.786667	0	0	0	0	0	0	0	0	0	2.36	0	0	0
Am_Rn_150784	403	.	.	.	0	0	0.393333	0	0	0	0	0	0	0	0	0	1.18	0	0	0
Am_Rn_150785	403	MCH81550.1_hypothetical protein [Trifolium medium]	.	.	0	0	0	0.443333	0	0	0	0	0	0	0	0	0	0.66	0	0.67
Am_Rn_150786	403	XP_012896664.1_uncharacterized protein [Blastocystis hominis] CBK22616.2 unnamed protein product [Blastocystis hominis]	AT1G20693.2_high mobility group B2, GeneName=HMGB2	IPR036910_High mobility group box domain superfamily; IPR009071_High mobility group box domain	0.196667	0	0	0	0	0.59	0	0	0	0	0	0	0	0	0	0
Am_Rn_150787	403	XP_003047734.1_uncharacterized protein NECHADRAFT_21215, partial [Fusarium vanettenii 77-13-4] EEU42021.1 hypothetical protein NECHADRAFT_21215, partial [Fusarium vanettenii 77-13-4]	.	.	0.81	0	0	0	0	0.59	1.84	0	0	0	0	0	0	0	0	0
Am_Rn_150788	403	.	.	.	0	0.433333	0	0	0	0	0	1.3	0	0	0	0	0	0	0	0
Am_Rn_150789	403	.	.	.	0.503333	0	0	0	0.59	0	0.92	0	0	0	0	0	0	0	0	0
Am_Rn_150790	403	XP_003053399.1_glycosyltransferase family 2 [Fusarium vanettenii 77-13-4] EEU47686.1 glycosyltransferase family 2 [Fusarium vanettenii 77-13-4]	.	.	0.656667	0	0	0	0.59	0	1.38	0	0	0	0	0	0	0	0	0
Am_Rn_150791	403	XP_026281525.1_uncharacterized protein LOC113208642 isoform X2 [Frankliniella occidentalis]	.	.	0	0	1.08	0	0	0	0	0	0	0	3.24	0	0	0	0	0
Am_Rn_150792	403	KAF2708394.1_cytochrome c [Pleomassaria siparia CBS 279.74]	AT1G22840.1_CYTOCHROME C-1, GeneName=CYTC-1	IPR009056_Cytochrome c-like domain; IPR036909_Cytochrome c-like domain superfamily; IPR002327_Cytochrome c, class IA/ IB	0	0.443333	0	0.45	0	0	0	0	0.76	0.57	0	0	0	0.66	0.69	0
Am_Rn_150793	403	KAF2824801.1_ferric reductase [Ophiobolus disseminans]	.	.	0	0.253333	0	0.663333	0	0	0	0	0.76	0	0	0	0	1.99	0	0
Am_Rn_150794	403	XP_009533784.1_hypothetical protein PHYSODRAFT_520683 [Phytophthora sojae] EGZ11039.1 hypothetical protein PHYSODRAFT_520683 [Phytophthora sojae]	.	.	0.503333	0	0	0	0.59	0	0.92	0	0	0	0	0	0	0	0	0
Am_Rn_150795	403	.	.	.	0.7	0	0	0	0.59	0.59	0.92	0	0	0	0	0	0	0	0	0
Am_Rn_150796	403	RSM10627.1_hypothetical protein CEP52_003461 [Fusarium sp. AF-4]	.	.	0.613333	0	0	0	0	0	1.84	0	0	0	0	0	0	0	0	0
Am_Rn_150797	403	GAU39980.1_hypothetical protein TSUD_211010 [Trifolium subterraneum]	.	.	0	0	0	0	0	0	0	0	0	0	0	0	0	0	0	0
Am_Rn_150798	403	KXH36440.1_hypothetical protein CSIM01_04955 [Colletotrichum simmondsii]	.	IPR029058_Alpha/Beta hydrolase fold; IPR008547_Protein of unknown function DUF829, TMEM53	0.196667	0	0.556667	0	0	0.59	0	0	0	0	1.08	0	0.59	0	0	0
Am_Rn_150799	403	XP_033459547.1_60S ribosomal protein L8-B [Dissoconium aciculare CBS 342.82] KAF1822511.1 60S ribosomal protein L8-B [Dissoconium aciculare CBS 342.82]	AT2G47610.1_Ribosomal protein L7Ae/L30e/S12e/Gadd45 family protein	IPR001921_Ribosomal protein L7A/L8; IPR029064_50S ribosomal protein L30e-like; IPR018492_Ribosomal protein L7Ae/L8/Nhp2 family; IPR004038_Ribosomal protein L7Ae/L30e/S12e/Gadd45	0	0.433333	0.18	0	0	0	0	1.3	0	0	0.54	0	0	0	0	0
Am_Rn_150800	403	KAG2759053.1_hypothetical protein Pcac1_g28879 [Phytophthora cactorum] KAG2791576.1 hypothetical protein PC112_g24193 [Phytophthora cactorum] KAG2796776.1 hypothetical protein PC111_g21578 [Phytophthora cactorum] KAG2813383.1 hypothetical protein PC113_g23451 [Phytophthora cactorum] KAG2874457.1 hypothetical protein PC115_g24144 [Phytophthora cactorum]	.	IPR003615_HNH nuclease	0.656667	0	0	0	0	0.59	1.38	0	0	0	0	0	0	0	0	0
Am_Rn_150801	403	.	.	.	0.766667	0	0	0	0	0	2.3	0	0	0	0	0	0	0	0	0
Am_Rn_150802	403	.	.	.	0.153333	0	0.213333	0	0	0	0.46	0	0	0	0	0.64	0	0	0	0
Am_Rn_150803	403	KAH7728175.1_ATP:guanido phosphotransferase [Aphelenchus avenae]	.	IPR022413_ATP:guanido phosphotransferase, N-terminal; IPR036802_ATP:guanido phosphotransferase, N-terminal domain superfamily; IPR014746_Glutamine synthetase/guanido kinase, catalytic domain	0.656667	0	0	0	0	0.59	1.38	0	0	0	0	0	0	0	0	0
Am_Rn_150804	403	XP_009537401.1_hypothetical protein PHYSODRAFT_565653 [Phytophthora sojae] EGZ06637.1 hypothetical protein PHYSODRAFT_565653 [Phytophthora sojae]	.	IPR005013_Dolichyl-diphosphooligosaccharide--protein glycosyltransferase 48kDa subunit	0.46	0	0	0	0	0	1.38	0	0	0	0	0	0	0	0	0
Am_Rn_150805	403	XP_046139856.1_uncharacterized protein B0J15DRAFT_7873 [Fusarium solani] KAH7275239.1 hypothetical protein B0J15DRAFT_7873 [Fusarium solani]	.	.	0.46	0	0	0	0	0	1.38	0	0	0	0	0	0	0	0	0
Am_Rn_150806	403	GBG90910.1_hypothetical protein CBR_g51417 [Chara braunii]	AT4G15000.2_Ribosomal L27e protein family	IPR001141_Ribosomal protein L27e; IPR008991_Translation protein SH3-like domain superfamily	0.196667	0	0	0	0.59	0	0	0	0	0	0	0	0	0	0	0
Am_Rn_150807	403	KAF8003479.1_hypothetical protein HF325_002724 [Metschnikowia persimmonesis]	AT4G09320.1_nucleoside diphosphate kinase, GeneName=NDPK1	.	0	0	0.786667	0	0	0	0	0	0	0	0	0	2.36	0	0	0
Am_Rn_150808	403	.	.	.	0.153333	0	0	0	0	0	0.46	0	0	0	0	0	0	0	0	0
Am_Rn_150809	403	KAH7469003.1_hypothetical protein KRP23_10443 [Phytophthora ramorum] KAH7496691.1 hypothetical protein KRP22_13247 [Phytophthora ramorum]	.	.	0.46	0	0	0	0	0	1.38	0	0	0	0	0	0	0	0	0
Am_Rn_150810	403	.	.	.	0.196667	0	0	0	0	0.59	0	0	0	0	0	0	0	0	0	0
Am_Rn_150811	403	.	.	.	0.153333	0	0.41	0	0	0	0.46	0	0	0	0	0.64	0.59	0	0	0
Am_Rn_150812	403	KAE9026589.1_hypothetical protein PR001_g12163 [Phytophthora rubi]	.	.	0.546667	0	0	0	0.59	0.59	0.46	0	0	0	0	0	0	0	0	0
Am_Rn_150813	403	OWZ22591.1_Coatomer subunit delta [Phytophthora megakarya]	AT5G05010.1_clathrin adaptor complexes medium subunit family protein	.	0.503333	0	0	0	0	0.59	0.92	0	0	0	0	0	0	0	0	0
Am_Rn_150814	403	KAE8746032.1_hypothetical protein FOCC_FOCC007290 [Frankliniella occidentalis]	.	IPR000048_IQ motif, EF-hand binding site; IPR027417_P-loop containing nucleoside triphosphate hydrolase	0	0	0.54	0	0	0	0	0	0	0	1.62	0	0	0	0	0
Am_Rn_150815	403	KXH56866.1_tetraspanin [Colletotrichum nymphaeae SA-01]	.	.	0	0	0.753333	0	0	0	0	0	0	0	1.62	0.64	0	0	0	0
Am_Rn_150816	403	KAE8749541.1_hypothetical protein FOCC_FOCC003806 [Frankliniella occidentalis]	.	.	0	0	0.573333	0	0	0	0	0	0	0	1.08	0.64	0	0	0	0
Am_Rn_150817	403	XP_036584125.1_citrate synthase [Colletotrichum truncatum] KAF6793514.1 citrate synthase [Colletotrichum truncatum]	AT3G60100.3_citrate synthase 5, GeneName=CSY5	IPR002020_Citrate synthase; IPR036969_Citrate synthase superfamily	0	0	0.85	0	0	0	0	0	0	0	0	2.55	0	0	0	0
Am_Rn_150818	403	KXH55846.1_hypothetical protein CNYM01_09561 [Colletotrichum nymphaeae SA-01]	.	IPR006786_Pinin/SDK/MemA protein	0.196667	0	0.18	0	0	0.59	0	0	0	0	0.54	0	0	0	0	0
Am_Rn_150819	403	.	.	.	0	0	0	0	0	0	0	0	0	0	0	0	0	0	0	0
Am_Rn_150820	403	RSL54520.1_hypothetical protein CEP54_009831 [Fusarium sp. AF-8]	.	IPR036291_NAD(P)-binding domain superfamily; IPR011032_GroES-like superfamily	0.543333	0	0	0	0	1.17	0.46	0	0	0	0	0	0	0	0	0
Am_Rn_150821	403	.	.	.	0	0	0	0.22	0	0	0	0	0	0	0	0	0	0.66	0	0
Am_Rn_150822	403	KNZ44435.1_60S ribosomal protein L8 [Puccinia sorghi]	AT3G51190.1_Ribosomal protein L2 family	IPR022666_Ribosomal Proteins L2, RNA binding domain; IPR002171_Ribosomal protein L2; IPR012340_Nucleic acid-binding, OB-fold	0	0	0.59	0.223333	0	0	0	0	0	0	0	0	1.77	0	0	0.67
Am_Rn_150823	403	.	.	.	0	0	0	0.22	0	0	0	0	0	0	0	0	0	0.66	0	0
Am_Rn_150824	403	XP_033456065.1_putative phosphatidylglycerol/phosphatidylinositol transfer protein [Dissoconium aciculare CBS 342.82] KAF1819029.1 putative phosphatidylglycerol/phosphatidylinositol transfer protein [Dissoconium aciculare CBS 342.82]	.	IPR003172_MD-2-related lipid-recognition domain; IPR014756_Immunoglobulin E-set	0	0.66	0	0	0	0	0	0.65	0.76	0.57	0	0	0	0	0	0
Am_Rn_150825	403	KAF8003971.1_hypothetical protein HF325_001419 [Metschnikowia persimmonesis]	AT1G43670.1_Inositol monophosphatase family protein, GeneName=FBP	IPR033391_Fructose-1-6-bisphosphatase class I, N-terminal; IPR028343_Fructose-1,6-bisphosphatase	0	0	0.41	0	0	0	0	0	0	0	0	0.64	0.59	0	0	0
Am_Rn_150826	403	KAE8740433.1_hypothetical protein FOCC_FOCC014069 [Frankliniella occidentalis]	.	IPR013538_Activator of Hsp90 ATPase homologue 1-like	0	0	0.393333	0	0	0	0	0	0	0	0	0	1.18	0	0	0
Am_Rn_150827	403	KAE8736926.1_hypothetical protein FOCC_FOCC017617, partial [Frankliniella occidentalis]	.	.	0	0	0.573333	0	0	0	0	0	0	0	1.08	0.64	0	0	0	0
Am_Rn_150828	403	KAE8741836.1_hypothetical protein FOCC_FOCC012622 [Frankliniella occidentalis]	.	.	0	0	0.933333	0	0	0	0	0	0	0	2.16	0.64	0	0	0	0
Am_Rn_150829	403	.	.	.	0	0	0	0.68	0	0	0	0	0	0	0	0	0	0.66	1.38	0
Am_Rn_150830	403	XP_046137725.1_ASST-domain-containing protein [Fusarium solani] KAH7273108.1 ASST-domain-containing protein [Fusarium solani]	.	.	0.306667	0	0	0	0	0	0.92	0	0	0	0	0	0	0	0	0
Am_Rn_150831	403	KAE8747703.1_hypothetical protein FOCC_FOCC005527 [Frankliniella occidentalis]	AT4G17910.3_transferases, transferring acyl groups	.	0	0	0.41	0	0	0	0	0	0	0	0	0.64	0.59	0	0	0
Am_Rn_150832	403	ABH11671.1_actin, partial [Chara contraria]	AT3G12110.1_actin-11, GeneName=ACT11	IPR004000_Actin family; IPR043129_ATPase, nucleotide binding domain	0.46	0	0	0	0	0	1.38	0	0	0	0	0	0	0	0	0
Am_Rn_150833	403	XP_035329137.1_DNA repair helicase [Colletotrichum scovillei] KAF4776134.1 DNA repair helicase [Colletotrichum scovillei] KAG7060340.1 dna repair helicase rad15 [Colletotrichum scovillei] KXH45851.1 DNA repair helicase [Colletotrichum simmondsii]	.	.	0	0	0.393333	0	0	0	0	0	0	0	0.54	0.64	0	0	0	0
Am_Rn_150834	403	KXH39109.1_C2H2 transcription factor [Colletotrichum nymphaeae SA-01]	.	.	0	0.19	0.393333	0	0	0	0	0	0	0.57	0.54	0.64	0	0	0	0
Am_Rn_150835	403	XP_003042822.1_uncharacterized protein NECHADRAFT_52275 [Fusarium vanettenii 77-13-4] EEU37109.1 hypothetical protein NECHADRAFT_52275 [Fusarium vanettenii 77-13-4]	.	IPR002293_Amino acid/polyamine transporter I	0.306667	0	0	0	0	0	0.92	0	0	0	0	0	0	0	0	0
Am_Rn_150836	403	KAH8806908.1_hypothetical protein DL96DRAFT_1630107 [Flagelloscypha sp. PMI_526] KAH8814436.1 hypothetical protein DL96DRAFT_1623776 [Flagelloscypha sp. PMI_526]	.	.	0	0	0	0	0	0	0	0	0	0	0	0	0	0	0	0
Am_Rn_150837	403	XP_009527304.1_hypothetical protein PHYSODRAFT_559212 [Phytophthora sojae] EGZ18246.1 hypothetical protein PHYSODRAFT_559212 [Phytophthora sojae]	AT5G07070.1_CBL-interacting protein kinase 2, GeneName=CIPK2	.	0.503333	0	0	0	0	0.59	0.92	0	0	0	0	0	0	0	0	0
Am_Rn_150838	403	.	.	.	0.35	0	0.213333	0	0.59	0	0.46	0	0	0	0	0.64	0	0	0	0
Am_Rn_150839	403	.	.	.	0	0.253333	0.426667	0	0	0	0	0	0.76	0	0	1.28	0	0	0	0
Am_Rn_150840	403	MCI03960.1_hypothetical protein [Trifolium medium]	.	.	0	0.406667	0	0	0	0	0	0.65	0	0.57	0	0	0	0	0	0
Am_Rn_150841	403	XP_003050593.1_uncharacterized protein NECHADRAFT_23739, partial [Fusarium vanettenii 77-13-4] EEU44880.1 hypothetical protein NECHADRAFT_23739, partial [Fusarium vanettenii 77-13-4]	.	.	0.46	0	0	0	0	0	1.38	0	0	0	0	0	0	0	0	0
Am_Rn_150842	403	XP_035336760.1_uncharacterized protein HER10_EVM0013436 [Colletotrichum scovillei] KAF4783757.1 hypothetical protein HER10_EVM0013436 [Colletotrichum scovillei]	.	.	0	0	0.573333	0	0	0	0	0	0	0	0.54	0	1.18	0	0	0
Am_Rn_150843	403	.	.	.	0	0	0	0	0	0	0	0	0	0	0	0	0	0	0	0
Am_Rn_150844	403	TMW68429.1_hypothetical protein Poli38472_005897 [Pythium oligandrum]	.	IPR008283_Peptidase M17, leucyl aminopeptidase, N-terminal; IPR043472_Macro domain-like	0.46	0	0	0	0	0	1.38	0	0	0	0	0	0	0	0	0
Am_Rn_150845	403	TLM24528.1_hypothetical protein FEC38_19055 [Acinetobacter baumannii]	AT4G14960.2_Tubulin/FtsZ family protein, GeneName=TUA6	IPR018316_Tubulin/FtsZ, 2-layer sandwich domain; IPR008280_Tubulin/FtsZ, C-terminal; IPR002452_Alpha tubulin	0	1.1	0.18	0	0	0	0	0.65	1.51	1.14	0.54	0	0	0	0	0
Am_Rn_150846	403	.	.	.	0	0	0	0.22	0	0	0	0	0	0	0	0	0	0.66	0	0
Am_Rn_150847	403	.	.	.	0.586667	0	0	0	0	1.76	0	0	0	0	0	0	0	0	0	0
Am_Rn_150848	403	.	.	IPR008160_Collagen triple helix repeat	0.393333	0	0	0	0.59	0.59	0	0	0	0	0	0	0	0	0	0
Am_Rn_150849	403	POE48813.1_hypothetical protein CFP56_38910 [Quercus suber]	.	IPR010679_Domain of unknown function DUF1254	0	0.216667	0	1.10667	0	0	0	0.65	0	0	0	0	0	2.65	0	0.67
Am_Rn_150850	403	EYB96864.1_hypothetical protein Y032_0146g2544 [Ancylostoma ceylanicum]	.	.	0.783333	0	0	0	0	2.35	0	0	0	0	0	0	0	0	0	0
Am_Rn_150851	403	.	.	.	0.306667	0	0	0	0	0	0.92	0	0	0	0	0	0	0	0	0
Am_Rn_150852	403	XP_026280351.1_uncharacterized protein LOC113207842 [Frankliniella occidentalis]	.	IPR010562_Haemolymph juvenile hormone binding	0	0	0.556667	0	0	0	0	0	0	0	1.08	0	0.59	0	0	0
Am_Rn_150853	403	KYP51540.1_hypothetical protein KK1_026567 [Cajanus cajan] KYP51568.1 hypothetical protein KK1_026596 [Cajanus cajan]	.	.	0	0	0	0	0	0	0	0	0	0	0	0	0	0	0	0
Am_Rn_150854	403	XP_035336884.1_uncharacterized protein HER10_EVM0001297 [Colletotrichum scovillei] KAF4783881.1 hypothetical protein HER10_EVM0001297 [Colletotrichum scovillei] KAG7044867.1 protein SPA2 [Colletotrichum scovillei] KAG7064320.1 protein SPA2 [Colletotrichum scovillei]	.	IPR022018_ARF GTPase-activating protein GIT1, C-terminal	0	0	0.393333	0	0	0	0	0	0	0	0.54	0.64	0	0	0	0
Am_Rn_150855	403	XP_046139131.1_exocyst complex component Sec10-like protein [Fusarium solani] KAH7274514.1 exocyst complex component Sec10-like protein [Fusarium solani]	.	IPR009976_Exocyst complex component Sec10-like	0.46	0	0	0	0	0	1.38	0	0	0	0	0	0	0	0	0
Am_Rn_150856	403	KAE8743505.1_hypothetical protein FOCC_FOCC010892 [Frankliniella occidentalis]	.	IPR002126_Cadherin-like; IPR015919_Cadherin-like superfamily	0	0	0.573333	0	0	0	0	0	0	0	1.08	0.64	0	0	0	0
Am_Rn_150857	403	KAF2825924.1_hypothetical protein CC86DRAFT_370775 [Ophiobolus disseminans]	.	IPR045967_Domain of unknown function DUF5923	0	0	0	0.44	0	0	0	0	0	0	0	0	0	1.32	0	0
Am_Rn_150858	403	KAE9347676.1_hypothetical protein PR003_g6811 [Phytophthora rubi]	.	.	0.46	0	0	0	0	0	1.38	0	0	0	0	0	0	0	0	0
Am_Rn_150859	403	XP_046140604.1_uncharacterized protein B0J15DRAFT_458126 [Fusarium solani] KAH7275987.1 hypothetical protein B0J15DRAFT_458126 [Fusarium solani]	.	IPR001242_Condensation domain	0.503333	0	0	0	0	0.59	0.92	0	0	0	0	0	0	0	0	0
Am_Rn_150860	403	KAF7828736.1_putative membrane protein [Senna tora]	AT4G37030.1_membrane protein	.	0.196667	0	0.196667	0	0.59	0	0	0	0	0	0	0	0.59	0	0	0
Am_Rn_150861	403	.	.	.	0.153333	0	0.196667	0	0	0	0.46	0	0	0	0	0	0.59	0	0	0
Am_Rn_150862	403	XP_009538852.1_hypothetical protein PHYSODRAFT_566444 [Phytophthora sojae] EGZ05991.1 hypothetical protein PHYSODRAFT_566444 [Phytophthora sojae]	.	IPR025160_AATF leucine zipper-containing domain	0.503333	0	0	0	0	0.59	0.92	0	0	0	0	0	0	0	0	0
Am_Rn_150863	403	.	.	.	0.196667	0	0	0	0.59	0	0	0	0	0	0	0	0	0	0	0
Am_Rn_150864	403	.	.	.	0	0	0	0.22	0	0	0	0	0	0	0	0	0	0.66	0	0
Am_Rn_150865	403	RSL51135.1_hypothetical protein CEP54_011562 [Fusarium sp. AF-8] RSL79963.1 hypothetical protein CEP51_006938 [Fusarium floridanum] RSL99188.1 hypothetical protein CEP52_009848 [Fusarium sp. AF-4]	.	.	0.46	0	0	0	0	0	1.38	0	0	0	0	0	0	0	0	0
Am_Rn_150866	403	.	.	.	0	0.253333	0	0	0	0	0	0	0.76	0	0	0	0	0	0	0
Am_Rn_150867	403	.	.	.	0	0	0	0	0	0	0	0	0	0	0	0	0	0	0	0
Am_Rn_150868	403	KAH7481811.1_hypothetical protein KRP23_4988 [Phytophthora ramorum] KAH7504410.1 hypothetical protein KRP22_4902 [Phytophthora ramorum]	.	IPR010402_CCT domain	0.586667	0	0	0	0	1.76	0	0	0	0	0	0	0	0	0	0
Am_Rn_150869	403	XP_035330758.1_cyclin [Colletotrichum scovillei] KXH33858.1 cyclin [Colletotrichum nymphaeae SA-01] KAF4777755.1 cyclin [Colletotrichum scovillei] KAG7058638.1 cyclin B [Colletotrichum scovillei] KAG7077209.1 cyclin B [Colletotrichum scovillei] KAG7084321.1 cyclin B [Colletotrichum scovillei]	.	IPR004367_Cyclin, C-terminal domain; IPR036915_Cyclin-like superfamily	0	0	0.393333	0	0	0	0	0	0	0	0	0	1.18	0	0	0
Am_Rn_150870	403	.	.	.	0	0	0	0.22	0	0	0	0	0	0	0	0	0	0.66	0	0
Am_Rn_150871	403	MCI14559.1_hypothetical protein [Trifolium medium]	.	.	0	0	0	0	0	0	0	0	0	0	0	0	0	0	0	0
Am_Rn_150872	403	.	.	.	0.46	0	0	0	0	0	1.38	0	0	0	0	0	0	0	0	0
Am_Rn_150873	403	XP_026284360.1_uncharacterized protein LOC113210528 [Frankliniella occidentalis]	.	.	0	0	0.573333	0	0	0	0	0	0	0	1.08	0.64	0	0	0	0
Am_Rn_150874	403	KYP31308.1_hypothetical protein KK1_048469 [Cajanus cajan]	.	IPR005162_Retrotransposon gag domain	0	0	0	0.46	0	0	0	0	0	0	0	0	0	0	1.38	0
Am_Rn_150875	403	KAG6608932.1_enth domain-containing protein [Phytophthora cinnamomi]	.	.	0.35	0	0	0	0	0.59	0.46	0	0	0	0	0	0	0	0	0
Am_Rn_150876	403	.	.	.	0	0	0.213333	0	0	0	0	0	0	0	0	0.64	0	0	0	0
Am_Rn_150877	403	XP_026283194.1_putative ATP-dependent RNA helicase DHX30 [Frankliniella occidentalis]	AT5G04895.1_DEA(D/H)-box RNA helicase family protein, GeneName=ABO6	IPR027417_P-loop containing nucleoside triphosphate hydrolase	0	0	0.36	0	0	0	0	0	0	0	1.08	0	0	0	0	0
Am_Rn_150878	403	KAE8748866.1_hypothetical protein FOCC_FOCC004460 [Frankliniella occidentalis]	.	.	0	0	0.36	0	0	0	0	0	0	0	1.08	0	0	0	0	0
Am_Rn_150879	403	.	.	.	0.196667	0	0	0	0	0.59	0	0	0	0	0	0	0	0	0	0
Am_Rn_150880	403	.	.	.	0	0	0	0.23	0	0	0	0	0	0	0	0	0	0	0.69	0
Am_Rn_150881	403	.	.	.	0.593333	0	0	0	1.78	0	0	0	0	0	0	0	0	0	0	0
Am_Rn_150882	403	KAF1920584.1_serine hydroxymethyltransferase [Ampelomyces quisqualis]	AT5G26780.4_serine hydroxymethyltransferase 2, GeneName=SHM2	IPR039429_Serine hydroxymethyltransferase-like domain; IPR015424_Pyridoxal phosphate-dependent transferase	0	0.216667	0	0.22	0	0	0	0.65	0	0	0	0	0	0.66	0	0
Am_Rn_150883	403	.	.	.	0	0.19	0.393333	0	0	0	0	0	0	0.57	0	0	1.18	0	0	0
Am_Rn_150884	403	.	.	.	0	0.216667	0	0	0	0	0	0.65	0	0	0	0	0	0	0	0
Am_Rn_150885	403	KAH7374854.1_phosphate-repressible phosphate permease [Plectosphaerella cucumerina]	AT3G26570.2_phosphate transporter 2;1, GeneName=PHT2;1	IPR001204_Phosphate transporter	0	0	0	0.9	0	0	0	0	0	0	0	0	0	0	0.69	2.01
Am_Rn_150886	403	TQV92766.1_UDP-glucose 4-epimerase [Cordyceps javanica] TQW03274.1 UDP-glucose 4-epimerase [Cordyceps javanica]	AT4G10960.1_UDP-D-glucose/UDP-D-galactose 4-epimerase 5, GeneName=UGE5	IPR001509_NAD-dependent epimerase/dehydratase; IPR036291_NAD(P)-binding domain superfamily	0.306667	0	0	0	0	0	0.92	0	0	0	0	0	0	0	0	0
Am_Rn_150887	403	KAE8751429.1_hypothetical protein FOCC_FOCC001676 [Frankliniella occidentalis]	.	.	0	0	0.36	0	0	0	0	0	0	0	1.08	0	0	0	0	0
Am_Rn_150888	403	.	.	.	0	0	0	0.44	0	0	0	0	0	0	0	0	0	1.32	0	0
Am_Rn_150889	403	KXL45365.1_hypothetical protein FE78DRAFT_80070 [Acidomyces sp. &apos;richmondensis&apos;] KYG45435.1 hypothetical protein M433DRAFT_143952 [Acidomyces richmondensis BFW]	AT1G66200.1_hypothetical protein, GeneName=GSR2	IPR014746_Glutamine synthetase/guanido kinase, catalytic domain	0	0	0	0.443333	0	0	0	0	0	0	0	0	0	0.66	0	0.67
Am_Rn_150890	402	PNX76150.1_RNA-binding protein 28-like, partial [Trifolium pratense]	AT2G21440.1_RNA-binding (RRM/RBD/RNP motifs) family protein	.	2.36667	1.27667	2.26333	2.26333	1.81	2.47	2.82	1.31	0.76	1.76	1.09	3.85	1.85	1.49	0.69	4.61
Am_Rn_150891	402	XP_004486097.1_calcium-binding protein 39 [Cicer arietinum]	AT5G18940.2_Mo25 family protein	.	0	0	0.58	0	0	0	0	0	0	0	0	0.87	0.87	0	0	0
Am_Rn_150892	402	RVX08175.1_K(+) efflux antiporter 5 [Vitis vinifera]	AT5G51710.2_K+ efflux antiporter 5, GeneName=KEA5	.	1.19667	1.22333	1.10333	0.47	3.59	0	0	1.32	2.35	0	2.03	1.28	0	0	1.41	0
Am_Rn_150893	402	TKY48012.1_ABC transporter C family member 13 [Spatholobus suberectus]	.	.	0.196667	1.23667	0.593333	2.02	0	0.59	0	0.65	1.52	1.54	0	0	1.78	3.18	1.52	1.36
Am_Rn_150894	402	.	.	.	0	0	1.22333	0	0	0	0	0	0	0	2.23	0	1.44	0	0	0
Am_Rn_150895	402	MBA0790378.1_hypothetical protein [Gossypium harknessii]	AT2G32990.1_glycosyl hydrolase 9B8, GeneName=GH9B8	.	0	0	0	0	0	0	0	0	0	0	0	0	0	0	0	0
Am_Rn_150896	402	XP_034241173.1_cytochrome b-c1 complex subunit 10-like [Thrips palmi]	.	.	0	0.506667	16.49	0	0	0	0	0	1.52	0	41.27	6.42	1.78	0	0	0
Am_Rn_150897	402	XP_028224110.1_ATPase ARSA2-like isoform X2 [Glycine soja]	AT1G01910.3_P-loop containing nucleoside triphosphate hydrolases superfamily protein	.	0	0.576667	0	0.686667	0	0	0	0	0	1.73	0	0	0	0.67	1.39	0
Am_Rn_150898	402	.	.	.	0	1.6	1.83333	0	0	0	0	1.95	2.28	0.57	0	1.93	3.57	0	0	0
Am_Rn_150899	402	.	.	.	0	0.66	0	0.903333	0	0	0	0.65	0.76	0.57	0	0	0	0	0.69	2.02
Am_Rn_150900	402	.	.	.	0	0.443333	0.41	0.463333	0	0	0	0	0.76	0.57	0	0.64	0.59	0	1.39	0
Am_Rn_150901	402	XP_017845976.1_40S ribosomal protein S21 [Drosophila busckii] XP_030244090.1 40S ribosomal protein S21 [Drosophila navojoa] ALC39099.1 RpS21 [Drosophila busckii] TDG42060.1 hypothetical protein AWZ03_011517 [Drosophila navojoa]	AT3G53890.2_Ribosomal protein S21e	.	0	0	3.07667	0	0	0	0	0	0	0	9.23	0	0	0	0	0
Am_Rn_150902	402	.	.	.	0	0	0.41	1.55333	0	0	0	0	0	0	0	0.64	0.59	4.66	0	0
Am_Rn_150903	402	.	.	.	0.153333	0.433333	0	0	0	0	0.46	1.3	0	0	0	0	0	0	0	0
Am_Rn_150904	402	.	.	.	0	0	2.35333	0	0	0	0	0	0	0	7.06	0	0	0	0	0
Am_Rn_150905	402	.	.	.	0	0.253333	0	0	0	0	0	0	0.76	0	0	0	0	0	0	0
Am_Rn_150906	402	.	.	.	0.196667	0	2.00667	0	0	0.59	0	0	0	0	5.43	0	0.59	0	0	0
Am_Rn_150907	402	.	.	.	0.35	0	0.396667	0	0	0.59	0.46	0	0	0	0	0	1.19	0	0	0
Am_Rn_150908	402	.	.	.	0	0	2.05667	0	0	0	0	0	0	0	4.89	1.28	0	0	0	0
Am_Rn_150909	402	.	.	.	0	0	0	0	0	0	0	0	0	0	0	0	0	0	0	0
Am_Rn_150910	402	XP_017430607.1_PREDICTED: uncharacterized protein LOC108338319 [Vigna angularis] KAG2390356.1 Protein MAIN-LIKE 1 [Vigna angularis] BAT82649.1 hypothetical protein VIGAN_03269400 [Vigna angularis var. angularis]	.	.	0.31	0.636667	0.393333	0.666667	0	0	0.93	0	0.76	1.15	0.54	0.64	0	1.33	0	0.67
Am_Rn_150911	402	.	.	.	0	0	2.58333	0	0	0	0	0	0	0	6.52	0.64	0.59	0	0	0
Am_Rn_150912	402	.	.	.	0.796667	0	0	0.223333	2.39	0	0	0	0	0	0	0	0	0.67	0	0
Am_Rn_150913	402	.	.	.	0	0	0	0	0	0	0	0	0	0	0	0	0	0	0	0
Am_Rn_150914	402	.	.	.	0	0	1.26667	0	0	0	0	0	0	0	3.8	0	0	0	0	0
Am_Rn_150915	402	.	.	.	0	0.443333	0.196667	0.223333	0	0	0	0	0.76	0.57	0	0	0.59	0	0	0.67
Am_Rn_150916	402	BBD83315.1_Ef1gamma, partial [Drosophila majtoi]	.	IPR001662_Elongation factor 1B gamma, C-terminal; IPR036433_Elongation factor EF1B gamma, C-terminal domain superfamily	0	0	1.44667	0	0	0	0	0	0	0	4.34	0	0	0	0	0
Am_Rn_150917	402	KXH63268.1_L-ornithine 5-monooxygenase [Colletotrichum nymphaeae SA-01]	.	.	0	0.19	1.35333	0	0	0	0	0	0	0.57	1.09	0	2.97	0	0	0
Am_Rn_150918	402	.	.	.	0	0.216667	0	0.223333	0	0	0	0.65	0	0	0	0	0	0.67	0	0
Am_Rn_150919	402	.	.	.	0	0	0.74	0	0	0	0	0	0	0	1.63	0	0.59	0	0	0
Am_Rn_150920	402	.	.	.	0	1.03333	0	0.223333	0	0	0	1.95	0	1.15	0	0	0	0.67	0	0
Am_Rn_150921	402	XP_003053633.1_uncharacterized protein NECHADRAFT_73390 [Fusarium vanettenii 77-13-4] EEU47920.1 predicted protein [Fusarium vanettenii 77-13-4]	.	.	1.23667	0	0	0	0	0	3.71	0	0	0	0	0	0	0	0	0
Am_Rn_150922	402	.	.	.	1.08	0	0	0	0	0	3.24	0	0	0	0	0	0	0	0	0
Am_Rn_150923	402	.	.	.	0	0	1.69333	0	0	0	0	0	0	0	3.8	1.28	0	0	0	0
Am_Rn_150924	402	EXF79420.1_hypothetical protein CFIO01_11292 [Colletotrichum fioriniae PJ7]	.	IPR008521_Magnesium transporter NIPA	0.196667	0	1.30333	0	0	0.59	0	0	0	0	2.72	0	1.19	0	0	0
Am_Rn_150925	402	XP_026273058.1_uncharacterized protein LOC113202837 isoform X2 [Frankliniella occidentalis]	.	IPR004875_DDE superfamily endonuclease domain	0	0	1.08667	0	0	0	0	0	0	0	3.26	0	0	0	0	0
Am_Rn_150926	402	XP_022943104.1_L-ascorbate oxidase homolog [Cucurbita moschata]	AT3G13400.1_SKU5 similar 13, GeneName=sks13	.	0	0	1.26667	0	0	0	0	0	0	0	3.8	0	0	0	0	0
Am_Rn_150927	402	KXH40209.1_oxalate decarboxylase family bicupin [Colletotrichum simmondsii] KXH53180.1 oxalate decarboxylase family bicupin [Colletotrichum nymphaeae SA-01]	.	.	0	0	0.723333	0.223333	0	0	0	0	0	0	2.17	0	0	0	0	0.67
Am_Rn_150928	402	.	.	.	0	0	0	0	0	0	0	0	0	0	0	0	0	0	0	0
Am_Rn_150929	402	XP_026278435.1_X-ray repair cross-complementing protein 6 [Frankliniella occidentalis]	.	IPR005161_Ku70/Ku80, N-terminal alpha/beta; IPR036465_von Willebrand factor A-like domain superfamily	0	0	1.3	0	0	0	0	0	0	0	3.26	0.64	0	0	0	0
Am_Rn_150930	402	XP_031876323.1_uncharacterized protein CGMCC3_g17094 [Colletotrichum fructicola] KAE9566775.1 hypothetical protein CGMCC3_g17094 [Colletotrichum fructicola]	.	.	0	0	1.56667	0	0	0	0	0	0	0	1.09	0.64	2.97	0	0	0
Am_Rn_150931	402	XP_026286209.1_exocyst complex component 3 [Frankliniella occidentalis] KAE8751434.1 hypothetical protein FOCC_FOCC001681 [Frankliniella occidentalis]	.	.	0	0.253333	1.31667	0	0	0	0	0	0.76	0	2.72	0.64	0.59	0	0	0
Am_Rn_150932	402	.	.	.	0.393333	0	0.213333	0.686667	0	1.18	0	0	0	0	0	0.64	0	0	1.39	0.67
Am_Rn_150933	402	XP_026281668.1_unconventional myosin-Va isoform X2 [Frankliniella occidentalis]	.	.	0	0	1.48	0	0	0	0	0	0	0	3.8	0.64	0	0	0	0
Am_Rn_150934	402	GEQ72559.1_hypothetical protein JCM33374_g6246 [Metschnikowia sp. JCM 33374]	.	IPR001672_Phosphoglucose isomerase (PGI)	0	0	1.40333	0	0	0	0	0	0	0	0	0.64	3.57	0	0	0
Am_Rn_150935	402	ACS71333.1_glyceraldehyde 3-phosphate dehydrogenase, partial [Serendipita indica]	AT1G13440.2_glyceraldehyde-3-phosphate dehydrogenase C2, GeneName=GAPC2	IPR020829_Glyceraldehyde 3-phosphate dehydrogenase, catalytic domain; IPR020831_Glyceraldehyde/Erythrose phosphate dehydrogenase family	0	0	0	1.33	0	0	0	0	0	0	0	0	0	3.99	0	0
Am_Rn_150936	402	XP_002895046.1_malate synthase, glyoxysomal, putative [Phytophthora infestans T30-4] EEY61741.1 malate synthase, glyoxysomal, putative [Phytophthora infestans T30-4]	AT5G03860.1_malate synthase, GeneName=MLS	IPR011076_Malate synthase superfamily; IPR001465_Malate synthase	1.25	0	0	0	0	2.36	1.39	0	0	0	0	0	0	0	0	0
Am_Rn_150937	402	XP_026273501.1_F-actin-uncapping protein LRRC16A isoform X7 [Frankliniella occidentalis]	.	.	0	0	1.08667	0	0	0	0	0	0	0	3.26	0	0	0	0	0
Am_Rn_150938	402	.	.	.	0	1.01667	0.806667	0	0	0	0	0	3.05	0	0	0.64	1.78	0	0	0
Am_Rn_150939	402	Q9XGL4.1_RecName: Full=60S ribosomal protein L31 [Cyanophora paradoxa] CAB45375.1 ribosomal protein L31 [Cyanophora paradoxa]	AT5G56710.1_Ribosomal protein L31e family protein	IPR000054_Ribosomal protein L31e; IPR023621_Ribosomal protein L31e domain superfamily	0	0	0	1.78333	0	0	0	0	0	0	0	0	0	3.33	0	2.02
Am_Rn_150940	402	KAG7038887.1_serine palmitoyltransferase [Colletotrichum scovillei] KAG7041043.1 serine palmitoyltransferase [Colletotrichum scovillei] KAG7061076.1 serine palmitoyltransferase [Colletotrichum scovillei] KXH28920.1 aminotransferase class I and II [Colletotrichum simmondsii] KXH64139.1 aminotransferase class I and II [Colletotrichum nymphaeae SA-01]	AT5G23670.1_long chain base2, GeneName=LCB2	.	0	0	0.986667	0	0	0	0	0	0	0	0.54	0.64	1.78	0	0	0
Am_Rn_150941	402	KAE8878470.1_Ras-related GTP-binding protein D [Phytophthora fragariae] KAE8993287.1 Ras-related GTP-binding protein D [Phytophthora rubi] KAG6611719.1 Ras-like GTP-binding protein [Phytophthora cinnamomi] KAE8941034.1 Ras-related GTP-binding protein D [Phytophthora fragariae] KAE8996655.1 Ras-related GTP-binding protein D [Phytophthora rubi]	.	IPR027417_P-loop containing nucleoside triphosphate hydrolase; IPR006762_Gtr1/RagA G protein	1.20667	0	0	0	0	1.77	1.85	0	0	0	0	0	0	0	0	0
Am_Rn_150942	402	XP_026289347.1_uncharacterized protein At4g17910-like [Frankliniella occidentalis]	.	IPR009447_Phosphatidylinositol anchor biosynthesis protein PIGW/GWT1	0	0	1.26667	0	0	0	0	0	0	0	3.8	0	0	0	0	0
Am_Rn_150943	402	KAF9237509.1_guanine nucleotide binding protein beta subunit [Melanogaster broomeanus]	AT1G15440.2_periodic tryptophan protein 2, GeneName=PWP2	IPR001680_WD40 repeat; IPR036322_WD40-repeat-containing domain superfamily	0	0	1.19	0.223333	0	0	0	0	0	0	0	0	3.57	0	0	0.67
Am_Rn_150944	402	.	.	.	0.196667	0.253333	0	0.223333	0	0.59	0	0	0.76	0	0	0	0	0	0	0.67
Am_Rn_150945	402	.	.	.	0	0.383333	0.396667	0	0	0	0	0	0	1.15	0	0	1.19	0	0	0
Am_Rn_150946	402	XP_003046490.1_uncharacterized protein NECHADRAFT_34386 [Fusarium vanettenii 77-13-4] EEU40777.1 predicted protein [Fusarium vanettenii 77-13-4]	.	IPR007955_Bystin	0.773333	0	0	0	0	0	2.32	0	0	0	0	0	0	0	0	0
Am_Rn_150947	402	XP_035336735.1_uncharacterized protein HER10_EVM0013164 [Colletotrichum scovillei] KAF4783732.1 hypothetical protein HER10_EVM0013164 [Colletotrichum scovillei] KAG7051560.1 protein TIF31 [Colletotrichum scovillei] KAG7070596.1 protein TIF31 [Colletotrichum scovillei] KAG7078894.1 protein TIF31 [Colletotrichum scovillei]	.	IPR025697_CLU domain	0	0	0.79	0	0	0	0	0	0	0	0.54	0.64	1.19	0	0	0
Am_Rn_150948	402	.	.	.	0	0	1.08667	0	0	0	0	0	0	0	3.26	0	0	0	0	0
Am_Rn_150949	402	XP_046134106.1_uncharacterized protein B0J15DRAFT_511025 [Fusarium solani] KAH7266307.1 hypothetical protein B0J15DRAFT_511025 [Fusarium solani]	.	.	0.66	0	0	0	0	0.59	1.39	0	0	0	0	0	0	0	0	0
Am_Rn_150950	402	.	.	.	0	0	0.953333	0	0	0	0	0	0	0	1.63	0.64	0.59	0	0	0
Am_Rn_150951	402	WP_066718236.1_stage IV sporulation protein A [Clostridium sp. Marseille-P299]	.	IPR027417_P-loop containing nucleoside triphosphate hydrolase; IPR014201_Sporulation stage IV, protein A	0.616667	0	0	0	0	0	1.85	0	0	0	0	0	0	0	0	0
Am_Rn_150952	402	.	.	.	0.616667	0	0	0	0	0	1.85	0	0	0	0	0	0	0	0	0
Am_Rn_150953	402	.	.	.	0	0	0.213333	0.453333	0	0	0	0	0	0	0	0.64	0	0	0.69	0.67
Am_Rn_150954	402	MCH84612.1_RNA-dependent RNA polymerase 1-like [Trifolium medium]	AT1G14790.1_RNA-dependent RNA polymerase 1, GeneName=RDR1	IPR007855_RNA-dependent RNA polymerase, eukaryotic-type	0	0	0.823333	0	0	0	0	0	0	0	0	1.28	1.19	0	0	0
Am_Rn_150955	402	.	.	.	0	0	0.576667	0	0	0	0	0	0	0	0.54	0	1.19	0	0	0
Am_Rn_150956	402	KAE8741382.1_hypothetical protein FOCC_FOCC013081 [Frankliniella occidentalis]	.	.	0	0	0.76	0	0	0	0	0	0	0	1.09	0	1.19	0	0	0
Am_Rn_150957	402	RSL92968.1_hypothetical protein CEP52_013535 [Fusarium sp. AF-4]	.	IPR036837_Cation efflux protein, cytoplasmic domain superfamily	0.463333	0	0	0	0	0	1.39	0	0	0	0	0	0	0	0	0
Am_Rn_150958	402	KAE8749047.1_hypothetical protein FOCC_FOCC004214 [Frankliniella occidentalis]	.	.	0	0	0.543333	0	0	0	0	0	0	0	1.63	0	0	0	0	0
Am_Rn_150959	402	XP_009534562.1_hypothetical protein PHYSODRAFT_258871 [Phytophthora sojae] EGZ09701.1 hypothetical protein PHYSODRAFT_258871 [Phytophthora sojae]	AT3G57150.1_homologue of NAP57, GeneName=NAP57	IPR012960_Dyskerin-like; IPR020103_Pseudouridine synthase, catalytic domain superfamily; IPR002501_Pseudouridine synthase II, N-terminal	0.926667	0	0	0	0	0	2.78	0	0	0	0	0	0	0	0	0
Am_Rn_150960	402	.	.	.	0.153333	0.216667	0	0.896667	0	0	0.46	0.65	0	0	0	0	0	2	0.69	0
Am_Rn_150961	402	PIA53950.1_hypothetical protein AQUCO_00900492v1 [Aquilegia coerulea]	AT3G11940.2_ribosomal protein 5A, GeneName=RPS5A	IPR023798_Ribosomal protein S7 domain; IPR005716_Ribosomal protein S5/S7, eukaryotic/archaeal; IPR000235_Ribosomal protein S5/S7; IPR036823_Ribosomal protein S7 domain superfamily	0	0	0	1.33	0	0	0	0	0	0	0	0	0	3.99	0	0
Am_Rn_150962	402	.	.	.	0	0	0	0	0	0	0	0	0	0	0	0	0	0	0	0
Am_Rn_150963	402	EXF82244.1_ATP-dependent protease La domain-containing protein [Colletotrichum fioriniae PJ7]	.	.	0	0	0.56	0	0	0	0	0	0	0	1.09	0	0.59	0	0	0
Am_Rn_150964	402	CAF3520884.1_unnamed protein product [Fusarium graminearum]	AT4G33070.1_Thiamine pyrophosphate dependent pyruvate decarboxylase family protein	IPR011766_Thiamine pyrophosphate enzyme, C-terminal TPP-binding; IPR029061_Thiamin diphosphate-binding fold	1.1	0	0	0	0.6	1.77	0.93	0	0	0	0	0	0	0	0	0
Am_Rn_150965	402	TMW59013.1_hypothetical protein Poli38472_007158 [Pythium oligandrum]	.	IPR005828_Major facilitator, sugar transporter-like; IPR036259_MFS transporter superfamily	0.973333	0	0	0	0.6	0	2.32	0	0	0	0	0	0	0	0	0
Am_Rn_150966	402	OAL50566.1_hypothetical protein IQ07DRAFT_643811 [Pyrenochaeta sp. DS3sAY3a]	.	IPR021719_Proteinase inhibitor I78	0	0	0	1.34	0	0	0	0	0	0	0	0	0	3.33	0.69	0
Am_Rn_150967	402	.	.	.	0	0.816667	0.18	0	0	0	0	1.3	0	1.15	0.54	0	0	0	0	0
Am_Rn_150968	402	.	.	.	0.59	0	0	0	0	1.77	0	0	0	0	0	0	0	0	0	0
Am_Rn_150969	402	.	.	.	0.153333	0	0.213333	0	0	0	0.46	0	0	0	0	0.64	0	0	0	0
Am_Rn_150970	402	EDW46289.1_GM19461 [Drosophila sechellia]	.	IPR002017_Spectrin repeat; IPR018159_Spectrin/alpha-actinin	0	0	0.906667	0	0	0	0	0	0	0	2.72	0	0	0	0	0
Am_Rn_150971	402	.	.	.	0	0	1.31667	0	0	0	0	0	0	0	2.17	0	1.78	0	0	0
Am_Rn_150972	402	XP_026277592.1_NADH dehydrogenase [ubiquinone] 1 alpha subcomplex subunit 6 [Frankliniella occidentalis] KAE8752934.1 hypothetical protein FOCC_FOCC000279 [Frankliniella occidentalis]	.	IPR016488_NADH dehydrogenase [ubiquinone] (complex I), alpha subcomplex, subunit 6; IPR008011_Complex 1 LYR protein domain	0	0	0.99	0	0	0	0	0	0	0	0	0	2.97	0	0	0
Am_Rn_150973	402	.	.	.	0	0	0.213333	0	0	0	0	0	0	0	0	0.64	0	0	0	0
Am_Rn_150974	402	.	.	.	0	0	0.363333	0	0	0	0	0	0	0	1.09	0	0	0	0	0
Am_Rn_150975	402	XP_026285049.1_nucleolar MIF4G domain-containing protein 1 [Frankliniella occidentalis]	.	.	0	0	0.74	0	0	0	0	0	0	0	1.63	0	0.59	0	0	0
Am_Rn_150976	402	KXH50914.1_alpha-1,3-glucan synthase [Colletotrichum nymphaeae SA-01]	.	IPR013534_Starch synthase, catalytic domain	0	0	1.20333	0	0	0	0	0	0	0	1.09	1.93	0.59	0	0	0
Am_Rn_150977	402	RSM10603.1_Actin-related protein 4 [Fusarium sp. AF-4]	AT1G18450.1_actin-related protein 4, GeneName=ARP4	IPR004000_Actin family; IPR043129_ATPase, nucleotide binding domain	0.926667	0	0	0	0	0	2.78	0	0	0	0	0	0	0	0	0
Am_Rn_150978	402	.	.	.	0	0.216667	0.196667	0.686667	0	0	0	0.65	0	0	0	0	0.59	0.67	1.39	0
Am_Rn_150979	402	KXH45463.1_cyclophilin type peptidyl-prolyl cis-trans isomerase/CLD [Colletotrichum nymphaeae SA-01]	AT3G44600.1_cyclophilin71, GeneName=CYP71	IPR002130_Cyclophilin-type peptidyl-prolyl cis-trans isomerase domain; IPR024936_Cyclophilin-type peptidyl-prolyl cis-trans isomerase; IPR029000_Cyclophilin-like domain superfamily	0	0	0.92	0	0	0	0	0	0	0	2.17	0	0.59	0	0	0
Am_Rn_150980	402	XP_034243427.1_eukaryotic translation initiation factor 3 subunit B [Thrips palmi]	.	IPR013979_Translation initiation factor, beta propellor-like domain	0	0	1.19	0	0	0	0	0	0	0	0	0	3.57	0	0	0
Am_Rn_150981	402	.	.	.	0.746667	0	0	0	0.6	1.18	0.46	0	0	0	0	0	0	0	0	0
Am_Rn_150982	402	XP_024640674.1_protein NETWORKED 2A [Medicago truncatula]	AT1G58215.1_spindle pole body component 110	.	0	0	0.393333	0.223333	0	0	0	0	0	0	0.54	0.64	0	0	0	0.67
Am_Rn_150983	402	KAE8743085.1_hypothetical protein FOCC_FOCC011331 [Frankliniella occidentalis]	.	.	0	0	0.936667	0	0	0	0	0	0	0	2.17	0.64	0	0	0	0
Am_Rn_150984	402	XP_026286246.1_vegetative cell wall protein gp1, partial [Frankliniella occidentalis]	.	.	0	0	0.906667	0	0	0	0	0	0	0	2.72	0	0	0	0	0
Am_Rn_150985	402	GAU47864.1_hypothetical protein TSUD_404350 [Trifolium subterraneum]	.	.	0	0.216667	0	0	0	0	0	0.65	0	0	0	0	0	0	0	0
Am_Rn_150986	402	KAE8752198.1_hypothetical protein FOCC_FOCC000991 [Frankliniella occidentalis]	.	.	0	0	0.793333	0	0	0	0	0	0	0	0	0	2.38	0	0	0
Am_Rn_150987	402	.	.	.	0	0	0	0.223333	0	0	0	0	0	0	0	0	0	0	0	0.67
Am_Rn_150988	402	.	.	.	0	0	0.623333	0	0	0	0	0	0	0	0	1.28	0.59	0	0	0
Am_Rn_150989	402	.	.	.	0.196667	0.406667	0.213333	0.223333	0	0.59	0	0.65	0	0.57	0	0.64	0	0	0	0.67
Am_Rn_150990	402	.	.	.	0.773333	0	0	0	0	0	2.32	0	0	0	0	0	0	0	0	0
Am_Rn_150991	402	XP_046132867.1_mitochondrial carrier domain-containing protein [Fusarium solani] KAH7264000.1 mitochondrial carrier domain-containing protein [Fusarium solani]	.	.	0.706667	0	0	0	0.6	0.59	0.93	0	0	0	0	0	0	0	0	0
Am_Rn_150992	402	ABO93609.1_heat shock protein 90, partial [Bursaphelenchus xylophilus]	AT5G52640.1_heat shock-like protein, GeneName=HSP90.1	IPR001404_Heat shock protein Hsp90 family; IPR037196_HSP90, C-terminal domain	0.743333	0	0	0	0	1.77	0.46	0	0	0	0	0	0	0	0	0
Am_Rn_150993	402	.	.	.	0	0	0.756667	0	0	0	0	0	0	0	1.63	0.64	0	0	0	0
Am_Rn_150994	402	.	.	.	0	0.253333	0	0.223333	0	0	0	0	0.76	0	0	0	0	0.67	0	0
Am_Rn_150995	402	.	.	.	0	0	0.723333	0	0	0	0	0	0	0	2.17	0	0	0	0	0
Am_Rn_150996	402	WP_222927389.1_hypothetical protein, partial [Xylella fastidiosa]	AT4G23160.3_cysteine-rich RECEPTOR-like kinase, GeneName=CRK8	IPR013103_Reverse transcriptase, RNA-dependent DNA polymerase	0	0	0.196667	0	0	0	0	0	0	0	0	0	0.59	0	0	0
Am_Rn_150997	402	.	.	.	0	0	0.623333	0	0	0	0	0	0	0	0	1.28	0.59	0	0	0
Am_Rn_150998	402	XP_046139044.1_6,7-dimethyl-8-ribityllumazine synthase [Fusarium solani] KAH7274427.1 6,7-dimethyl-8-ribityllumazine synthase [Fusarium solani]	.	IPR002180_Lumazine/riboflavin synthase; IPR036467_Lumazine/riboflavin synthase superfamily	0.813333	0	0	0	0	0.59	1.85	0	0	0	0	0	0	0	0	0
Am_Rn_150999	402	XP_026285082.1_general transcription factor 3C polypeptide 2-like [Frankliniella occidentalis]	.	IPR036322_WD40-repeat-containing domain superfamily	0	0	0.723333	0	0	0	0	0	0	0	2.17	0	0	0	0	0
Am_Rn_151000	402	XP_026288403.1_protein kinase C-binding protein NELL1-like isoform X4 [Frankliniella occidentalis]	.	IPR024731_EGF domain; IPR001881_EGF-like calcium-binding domain; IPR009030_Growth factor receptor cysteine-rich domain superfamily; IPR000742_EGF-like domain	0	0	0.906667	0	0	0	0	0	0	0	2.72	0	0	0	0	0
Am_Rn_151001	402	TPX41535.1_hypothetical protein SeLEV6574_g06036 [Synchytrium endobioticum] TPX44761.1 hypothetical protein SeMB42_g04218 [Synchytrium endobioticum]	AT3G18130.1_receptor for activated C kinase 1C, GeneName=RACK1C_AT	IPR036322_WD40-repeat-containing domain superfamily; IPR001680_WD40 repeat; IPR020472_G-protein beta WD-40 repeat	0	0.87	0	0	0	0	0	2.61	0	0	0	0	0	0	0	0
Am_Rn_151002	402	.	.	.	0.463333	0	0	0	0	0	1.39	0	0	0	0	0	0	0	0	0
Am_Rn_151003	402	KAE8751997.1_hypothetical protein FOCC_FOCC001160 [Frankliniella occidentalis]	AT5G02100.2_Oxysterol-binding family protein, GeneName=UNE18	IPR037239_Oxysterol-binding protein superfamily; IPR000648_Oxysterol-binding protein	0	0	0.56	0	0	0	0	0	0	0	1.09	0	0.59	0	0	0
Am_Rn_151004	402	.	.	.	0	0	0	0	0	0	0	0	0	0	0	0	0	0	0	0
Am_Rn_151005	402	.	.	.	0.616667	0	0	0	0	0	1.85	0	0	0	0	0	0	0	0	0
Am_Rn_151006	402	MCH91910.1_aspartic proteinase-like [Trifolium medium]	.	.	0	0	0.576667	0.223333	0	0	0	0	0	0	0.54	0	1.19	0.67	0	0
Am_Rn_151007	402	.	.	.	0	0.686667	0	0	0	0	0	1.3	0.76	0	0	0	0	0	0	0
Am_Rn_151008	402	KAF5554060.1_guanine nucleotide-binding subunit beta, partial [Fusarium mexicanum]	AT3G18130.1_receptor for activated C kinase 1C, GeneName=RACK1C_AT	IPR020472_G-protein beta WD-40 repeat; IPR001680_WD40 repeat; IPR036322_WD40-repeat-containing domain superfamily	0.506667	0	0	0	0	0.59	0.93	0	0	0	0	0	0	0	0	0
Am_Rn_151009	402	.	.	.	0	0	0.956667	0	0	0	0	0	0	0	1.09	0	1.78	0	0	0
Am_Rn_151010	402	.	.	.	0.153333	0	0	0	0	0	0.46	0	0	0	0	0	0	0	0	0
Am_Rn_151011	402	.	.	.	0	0	0.906667	0	0	0	0	0	0	0	2.72	0	0	0	0	0
Am_Rn_151012	402	XP_034257096.1_lon protease homolog 2, peroxisomal-like isoform X2 [Thrips palmi]	AT5G47040.1_lon protease 2, GeneName=LON2	IPR027417_P-loop containing nucleoside triphosphate hydrolase; IPR003959_ATPase, AAA-type, core	0	0	0.543333	0	0	0	0	0	0	0	1.63	0	0	0	0	0
Am_Rn_151013	402	XP_035336093.1_WW domain-containing protein [Colletotrichum scovillei] KAF4783090.1 WW domain-containing protein [Colletotrichum scovillei] KAG7050997.1 WW domain-containing protein [Colletotrichum scovillei] KAG7070035.1 WW domain-containing protein [Colletotrichum scovillei] KAG7078261.1 WW domain-containing protein [Colletotrichum scovillei]	.	IPR001202_WW domain; IPR036020_WW domain superfamily	0	0	0.56	0.223333	0	0	0	0	0	0	1.09	0	0.59	0.67	0	0
Am_Rn_151014	402	XP_026274613.1_uncharacterized protein LOC113203896 [Frankliniella occidentalis]	.	.	0	0	0.773333	0	0	0	0	0	0	0	0.54	0	1.78	0	0	0
Am_Rn_151015	402	CDW85732.1_polyadenylate-binding protein [Stylonychia lemnae]	.	IPR002004_Polyadenylate-binding protein/Hyperplastic disc protein; IPR036053_PABC (PABP) domain	0	0	0	0	0	0	0	0	0	0	0	0	0	0	0	0
Am_Rn_151016	402	XP_003054271.1_uncharacterized protein NECHADRAFT_73376 [Fusarium vanettenii 77-13-4] EEU48558.1 hypothetical protein NECHADRAFT_73376 [Fusarium vanettenii 77-13-4]	.	.	0.616667	0	0	0	0	0	1.85	0	0	0	0	0	0	0	0	0
Am_Rn_151017	402	MCI04661.1_DUF4283 domain protein [Trifolium medium]	.	.	0	0	0	0.446667	0	0	0	0	0	0	0	0	0	0.67	0	0.67
Am_Rn_151018	402	.	.	.	0.153333	0	0.196667	0.23	0	0	0.46	0	0	0	0	0	0.59	0	0.69	0
Am_Rn_151019	402	TMW60751.1_hypothetical protein Poli38472_000793 [Pythium oligandrum]	AT2G27020.1_20S proteasome alpha subunit G1, GeneName=PAG1	IPR001353_Proteasome, subunit alpha/beta; IPR029055_Nucleophile aminohydrolases, N-terminal	0.616667	0	0	0	0	0	1.85	0	0	0	0	0	0	0	0	0
Am_Rn_151020	402	XP_009518129.1_hypothetical protein PHYSODRAFT_554494 [Phytophthora sojae] EGZ22841.1 hypothetical protein PHYSODRAFT_554494 [Phytophthora sojae]	.	.	0.506667	0	0	0	0	0.59	0.93	0	0	0	0	0	0	0	0	0
Am_Rn_151021	402	KAF1914997.1_eburicol 14 alpha-demethylase-like protein [Ampelomyces quisqualis]	.	IPR036396_Cytochrome P450 superfamily; IPR001128_Cytochrome P450	0	0.216667	0	0.443333	0	0	0	0.65	0	0	0	0	0	1.33	0	0
Am_Rn_151022	402	XP_026274287.1_EKC/KEOPS complex subunit Tprkb-like [Frankliniella occidentalis] KAE8740727.1 hypothetical protein FOCC_FOCC013748 [Frankliniella occidentalis]	.	.	0	0	0.723333	0	0	0	0	0	0	0	2.17	0	0	0	0	0
Am_Rn_151023	402	.	.	.	0.2	0	0	0	0.6	0	0	0	0	0	0	0	0	0	0	0
Am_Rn_151024	402	.	.	.	0	0	0	0	0	0	0	0	0	0	0	0	0	0	0	0
Am_Rn_151025	402	KAF4946422.1_hypothetical protein FGADI_11179, partial [Fusarium gaditjirri]	.	IPR007867_Glucose-methanol-choline oxidoreductase, C-terminal; IPR036188_FAD/NAD(P)-binding domain superfamily	0	0	0	0.896667	0	0	0	0	0	0	0	0	0	0.67	0	2.02
Am_Rn_151026	402	XP_003053770.1_uncharacterized protein NECHADRAFT_90315 [Fusarium vanettenii 77-13-4] EEU48057.1 predicted protein [Fusarium vanettenii 77-13-4]	AT1G50200.1_Alanyl-tRNA synthetase, GeneName=ALATS	IPR018164_Alanyl-tRNA synthetase, class IIc, N-terminal; IPR009000_Translation protein, beta-barrel domain superfamily	0.463333	0	0	0	0	0	1.39	0	0	0	0	0	0	0	0	0
Am_Rn_151027	402	XP_009529934.1_hypothetical protein PHYSODRAFT_509757 [Phytophthora sojae] EGZ16185.1 hypothetical protein PHYSODRAFT_509757 [Phytophthora sojae]	.	IPR025304_ALIX V-shaped domain	0.663333	0	0	0	0.6	0	1.39	0	0	0	0	0	0	0	0	0
Am_Rn_151028	402	KAG1711138.1_hypothetical protein DVH05_013855 [Phytophthora capsici]	.	IPR026992_Non-haem dioxygenase N-terminal domain	0.51	0	0	0	0.6	0	0.93	0	0	0	0	0	0	0	0	0
Am_Rn_151029	402	RSL41312.1_hypothetical protein CEP53_012834 [Fusarium sp. AF-6]	.	.	0.703333	0	0	0	0	1.18	0.93	0	0	0	0	0	0	0	0	0
Am_Rn_151030	402	.	.	.	0	0.253333	0	0.23	0	0	0	0	0.76	0	0	0	0	0	0.69	0
Am_Rn_151031	402	XP_035327199.1_MATE efflux family protein [Colletotrichum scovillei] KAF4774196.1 MATE efflux family protein [Colletotrichum scovillei] KAG7048328.1 MATE efflux family protein [Colletotrichum scovillei] KAG7065494.1 MATE efflux family protein [Colletotrichum scovillei] KAG7068094.1 MATE efflux family protein [Colletotrichum scovillei]	AT5G52450.1_MATE efflux family protein	IPR002528_Multi antimicrobial extrusion protein	0	0	0.576667	0	0	0	0	0	0	0	0.54	0	1.19	0	0	0
Am_Rn_151032	402	KAE8748269.1_hypothetical protein FOCC_FOCC004904, partial [Frankliniella occidentalis]	.	IPR002017_Spectrin repeat	0	0	0.56	0	0	0	0	0	0	0	1.09	0	0.59	0	0	0
Am_Rn_151033	402	.	.	.	0	0.433333	0	0	0	0	0	1.3	0	0	0	0	0	0	0	0
Am_Rn_151034	402	XP_019446978.1_PREDICTED: probable calcium-binding protein CML21 [Lupinus angustifolius] XP_019446979.1 PREDICTED: probable calcium-binding protein CML21 [Lupinus angustifolius] XP_019446980.1 PREDICTED: probable calcium-binding protein CML21 [Lupinus angustifolius] OIW09571.1 hypothetical protein TanjilG_28170 [Lupinus angustifolius]	AT4G26470.2_Calcium-binding EF-hand family protein	.	0.743333	0	0	0	0	1.77	0.46	0	0	0	0	0	0	0	0	0
Am_Rn_151035	402	.	.	.	0	0	0	0.443333	0	0	0	0	0	0	0	0	0	1.33	0	0
Am_Rn_151036	402	XP_003008937.1_conserved hypothetical protein [Verticillium alfalfae VaMs.102] EEY14511.1 conserved hypothetical protein [Verticillium alfalfae VaMs.102]	.	IPR011008_Dimeric alpha-beta barrel	0.94	0	0	0	0	2.36	0.46	0	0	0	0	0	0	0	0	0
Am_Rn_151037	402	KAF4581495.1_hypothetical protein EYR38_002824 [Pleurotus pulmonarius] KAF4591181.1 hypothetical protein EYR40_009784 [Pleurotus pulmonarius]	.	IPR001199_Cytochrome b5-like heme/steroid binding domain; IPR036400_Cytochrome b5-like heme/steroid binding domain superfamily	0	0	0	0	0	0	0	0	0	0	0	0	0	0	0	0
Am_Rn_151038	402	XP_030570067.1_ADP-ribosylation factor GTPase-activating protein 1 [Drosophila novamexicana]	.	.	0	0	0.723333	0	0	0	0	0	0	0	2.17	0	0	0	0	0
Am_Rn_151039	402	CAE7675426.1_unnamed protein product [Symbiodinium microadriaticum]	AT1G04980.1_PDI-like 2-2, GeneName=PDIL2-2	IPR013766_Thioredoxin domain; IPR036249_Thioredoxin-like superfamily	0	0	0	0.886667	0	0	0	0	0	0	0	0	0	2.66	0	0
Am_Rn_151040	402	XP_009515286.1_hypothetical protein PHYSODRAFT_554330 [Phytophthora sojae] EGZ28011.1 hypothetical protein PHYSODRAFT_554330 [Phytophthora sojae]	AT5G36700.3_2-phosphoglycolate phosphatase 1, GeneName=PGLP1	IPR006357_HAD-superfamily hydrolase, subfamily IIA; IPR036412_HAD-like superfamily	0.66	0	0	0	0	0.59	1.39	0	0	0	0	0	0	0	0	0
Am_Rn_151041	402	XP_003049571.1_uncharacterized protein NECHADRAFT_65081 [Fusarium vanettenii 77-13-4] EEU43858.1 predicted protein [Fusarium vanettenii 77-13-4]	.	IPR036291_NAD(P)-binding domain superfamily	0.616667	0	0	0	0	0	1.85	0	0	0	0	0	0	0	0	0
Am_Rn_151042	402	RBQ81667.1_hypothetical protein FVER14953_04534 [Fusarium verticillioides]	.	IPR026183_Taxilin family	0.616667	0	0	0	0	0	1.85	0	0	0	0	0	0	0	0	0
Am_Rn_151043	402	KAG1691819.1_Thioredoxin-like 4A [Phytophthora capsici] KAG1712590.1 Thioredoxin-like 4A [Phytophthora capsici] KAG6618905.1 thioredoxin-like protein 4A [Phytophthora cinnamomi]	AT5G08290.1_mRNA splicing factor, thioredoxin-like U5 snRNP, GeneName=YLS8	IPR004123_Dim1 family; IPR036249_Thioredoxin-like superfamily	0.616667	0	0	0	0	0	1.85	0	0	0	0	0	0	0	0	0
Am_Rn_151044	402	XP_003052781.1_uncharacterized protein NECHADRAFT_99752 [Fusarium vanettenii 77-13-4] EEU47068.1 hypothetical protein NECHADRAFT_99752 [Fusarium vanettenii 77-13-4]	.	IPR010308_TRP, C-terminal	0.616667	0	0	0	0	0	1.85	0	0	0	0	0	0	0	0	0
Am_Rn_151045	402	KAE8745744.1_hypothetical protein FOCC_FOCC007540 [Frankliniella occidentalis]	.	.	0	0	0.793333	0	0	0	0	0	0	0	0	0	2.38	0	0	0
Am_Rn_151046	402	XP_009528707.1_hypothetical protein PHYSODRAFT_346522 [Phytophthora sojae] EGZ14958.1 hypothetical protein PHYSODRAFT_346522 [Phytophthora sojae]	.	.	0.663333	0	0	0	0.6	0	1.39	0	0	0	0	0	0	0	0	0
Am_Rn_151047	402	.	.	.	0.35	0	0.213333	0.223333	0	0.59	0.46	0	0	0	0	0.64	0	0.67	0	0
Am_Rn_151048	402	OWZ11224.1_Rab8 family GTPase [Phytophthora megakarya]	AT5G03520.1_RAB GTPase homolog 8C, GeneName=RAB8C	IPR027417_P-loop containing nucleoside triphosphate hydrolase; IPR005225_Small GTP-binding protein domain; IPR001806_Small GTPase	0.66	0	0	0	0	0.59	1.39	0	0	0	0	0	0	0	0	0
Am_Rn_151049	402	.	.	.	0	0	0.723333	0	0	0	0	0	0	0	2.17	0	0	0	0	0
Am_Rn_151050	402	CNX53097.1_Uncharacterised protein [Mycobacterium tuberculosis]	.	.	0	0.19	0	0.446667	0	0	0	0	0	0.57	0	0	0	0	0	1.34
Am_Rn_151051	402	.	.	.	0	0	0	0.23	0	0	0	0	0	0	0	0	0	0	0.69	0
Am_Rn_151052	402	CAD5217171.1_unnamed protein product [Bursaphelenchus okinawaensis] CAG9107249.1 unnamed protein product [Bursaphelenchus okinawaensis]	.	.	0.593333	0	0	0	0.6	1.18	0	0	0	0	0	0	0	0	0	0
Am_Rn_151053	402	XP_046138835.1_vacuolar protein sorting/targeting protein 10 [Fusarium solani] KAH7274218.1 vacuolar protein sorting/targeting protein 10 [Fusarium solani]	.	IPR031777_Sortilin, C-terminal	0.463333	0	0	0	0	0	1.39	0	0	0	0	0	0	0	0	0
Am_Rn_151054	402	KAH9435388.1_Heat shock 70 kDa protein [Pyricularia oryzae] QBZ54302.1 hypothetical protein PoMZ_09998 [Pyricularia oryzae]	AT5G02490.1_Heat shock protein 70 (Hsp 70) family protein, GeneName=Hsp70-2	.	0	0.6	0	0	0	0	0	0.65	0	1.15	0	0	0	0	0	0
Am_Rn_151055	402	RMJ15391.1_hypothetical protein CDV36_004909 [Fusarium kuroshium] RSL44451.1 hypothetical protein CEP53_011226 [Fusarium sp. AF-6] RSL75406.1 hypothetical protein CEP51_010887 [Fusarium floridanum] RSL97493.1 hypothetical protein CDV31_013001 [Fusarium ambrosium] RSM03079.1 hypothetical protein CEP52_007609 [Fusarium sp. AF-4] RTE74324.1 hypothetical protein BHE90_011228 [Fusarium euwallaceae]	.	.	0.813333	0	0	0	0	0.59	1.85	0	0	0	0	0	0	0	0	0
Am_Rn_151056	402	MCI06665.1_copia-type polyprotein [Trifolium medium]	.	.	0	0	0.543333	0	0	0	0	0	0	0	1.63	0	0	0	0	0
Am_Rn_151057	402	.	.	.	0	0	0	0	0	0	0	0	0	0	0	0	0	0	0	0
Am_Rn_151058	402	RKP23642.1_ribosomal protein rps15 [Syncephalis pseudoplumigaleata]	AT5G09510.1_Ribosomal protein S19 family protein	IPR002222_Ribosomal protein S19/S15; IPR023575_Ribosomal protein S19/S15, superfamily; IPR005713_Ribosomal protein S19A/S15e	0	0.623333	0	0.23	0	0	0	1.3	0	0.57	0	0	0	0	0.69	0
Am_Rn_151059	402	.	.	.	0	0.253333	0.41	0	0	0	0	0	0.76	0	0	0.64	0.59	0	0	0
Am_Rn_151060	402	KXH34427.1_acyl-CoA ligase [Colletotrichum simmondsii]	.	.	0	0	0.56	0	0	0	0	0	0	0	1.09	0	0.59	0	0	0
Am_Rn_151061	402	PNX87275.1_cysteine-rich receptor-like protein kinase, partial [Trifolium pratense]	.	IPR000477_Reverse transcriptase domain	0	0	0.59	0	0	0	0	0	0	0	0.54	0.64	0.59	0	0	0
Am_Rn_151062	402	CAA30805.1_actin, partial [Absidia glauca]	AT3G46520.1_actin-12, GeneName=ACT12	IPR004000_Actin family; IPR043129_ATPase, nucleotide binding domain	0	0	1.00667	0	0	0	0	0	0	0	0	0.64	2.38	0	0	0
Am_Rn_151063	402	XP_026272194.1_phosphoribosylformylglycinamidine synthase [Frankliniella occidentalis] XP_026272195.1 phosphoribosylformylglycinamidine synthase [Frankliniella occidentalis]	AT1G74260.1_purine biosynthesis 4, GeneName=PUR4	IPR036604_Phosphoribosylformylglycinamidine synthase subunit PurS-like superfamily; IPR040707_Phosphoribosylformylglycinamidine synthase, N-terminal	0	0.253333	0.363333	0	0	0	0	0	0.76	0	1.09	0	0	0	0	0
Am_Rn_151064	402	.	.	.	0	0	0	0.223333	0	0	0	0	0	0	0	0	0	0.67	0	0
Am_Rn_151065	402	KAG7056976.1_SH3 domain-containing protein [Colletotrichum scovillei] KAG7066908.1 SH3 domain-containing protein [Colletotrichum scovillei]	.	IPR036028_SH3-like domain superfamily	0	0	0.74	0	0	0	0	0	0	0	1.63	0	0.59	0	0	0
Am_Rn_151066	402	.	.	.	0.616667	0	0	0	0	0	1.85	0	0	0	0	0	0	0	0	0
Am_Rn_151067	402	RHN66692.1_hypothetical protein MtrunA17_Chr3g0094151 [Medicago truncatula]	.	.	0	0	0.18	0	0	0	0	0	0	0	0.54	0	0	0	0	0
Am_Rn_151068	402	KAG6622166.1_hook domain-containing protein [Phytophthora cinnamomi]	.	.	0.55	0	0	0	0.6	0.59	0.46	0	0	0	0	0	0	0	0	0
Am_Rn_151069	402	XP_009538665.1_hypothetical protein PHYSODRAFT_342006 [Phytophthora sojae] EGZ05804.1 hypothetical protein PHYSODRAFT_342006 [Phytophthora sojae]	.	IPR040637_60S ribosomal protein L10P, insertion domain	0.773333	0	0	0	0	0	2.32	0	0	0	0	0	0	0	0	0
Am_Rn_151070	402	KXH43766.1_hypothetical protein CNYM01_10118 [Colletotrichum nymphaeae SA-01]	.	.	0	0	0.76	0	0	0	0	0	0	0	1.09	0	1.19	0	0	0
Am_Rn_151071	402	.	.	.	0	0	0.543333	0	0	0	0	0	0	0	1.63	0	0	0	0	0
Am_Rn_151072	402	KXH64041.1_hypothetical protein CNYM01_11506 [Colletotrichum nymphaeae SA-01]	AT5G36290.2_Uncharacterized protein family (UPF0016)	IPR001727_Gdt1 family	0	0	0.393333	0	0	0	0	0	0	0	0.54	0.64	0	0	0	0
Am_Rn_151073	402	.	.	.	0	0	0.363333	0	0	0	0	0	0	0	1.09	0	0	0	0	0
Am_Rn_151074	402	XP_046130642.1_uncharacterized protein B0J15DRAFT_558805 [Fusarium solani] KAH7254564.1 hypothetical protein B0J15DRAFT_558805, partial [Fusarium solani]	.	IPR036188_FAD/NAD(P)-binding domain superfamily; IPR007867_Glucose-methanol-choline oxidoreductase, C-terminal	0.71	0	0	0	1.2	0	0.93	0	0	0	0	0	0	0	0	0
Am_Rn_151075	402	KDQ98651.1_WD repeat and FYVE domain-containing protein 3 [Zootermopsis nevadensis]	AT4G02660.1_Beige/BEACH and WD40 domain-containing protein	IPR036372_BEACH domain superfamily; IPR000409_BEACH domain	0	0	0.723333	0	0	0	0	0	0	0	2.17	0	0	0	0	0
Am_Rn_151076	402	TMW66736.1_hypothetical protein Poli38472_014048 [Pythium oligandrum]	.	.	0.71	0	0	0	1.2	0	0.93	0	0	0	0	0	0	0	0	0
Am_Rn_151077	402	EXF84148.1_haloacid dehalogenase-like hydrolase [Colletotrichum fioriniae PJ7]	AT5G57440.1_Haloacid dehalogenase-like hydrolase (HAD) superfamily protein, GeneName=GS1	IPR036412_HAD-like superfamily	0	0	0.74	0	0	0	0	0	0	0	1.63	0	0.59	0	0	0
Am_Rn_151078	402	.	.	.	0	0.216667	0.41	0	0	0	0	0.65	0	0	0	0.64	0.59	0	0	0
Am_Rn_151079	402	XP_046136956.1_armadillo-type protein [Fusarium solani] KAH7272339.1 armadillo-type protein [Fusarium solani]	.	.	0.616667	0	0	0	0	0	1.85	0	0	0	0	0	0	0	0	0
Am_Rn_151080	402	.	.	.	0	0	0.363333	0.23	0	0	0	0	0	0	1.09	0	0	0	0.69	0
Am_Rn_151081	402	KAH7700434.1_galectin, partial [Aphelenchus avenae]	.	IPR001079_Galectin, carbohydrate recognition domain; IPR013320_Concanavalin A-like lectin/glucanase domain superfamily	0.59	0	0	0	0	1.77	0	0	0	0	0	0	0	0	0	0
Am_Rn_151082	402	XP_046129425.1_uncharacterized protein B0J15DRAFT_40364 [Fusarium solani] KAH7250401.1 hypothetical protein B0J15DRAFT_40364 [Fusarium solani]	.	.	0.616667	0	0	0	0	0	1.85	0	0	0	0	0	0	0	0	0
Am_Rn_151083	402	XP_026278267.1_uncharacterized protein LOC113206403 isoform X2 [Frankliniella occidentalis]	.	IPR036380_Isochorismatase-like superfamily; IPR000868_Isochorismatase-like	0	0	0.773333	0	0	0	0	0	0	0	0.54	0	1.78	0	0	0
Am_Rn_151084	402	.	.	IPR006624_Beta-propeller repeat TECPR	0.196667	0	0	0	0	0.59	0	0	0	0	0	0	0	0	0	0
Am_Rn_151085	402	KAE9338601.1_hypothetical protein PR003_g11421 [Phytophthora rubi]	.	.	0.546667	0	0	0	0	1.18	0.46	0	0	0	0	0	0	0	0	0
Am_Rn_151086	402	.	.	.	0	0	0.606667	0	0	0	0	0	0	0	0.54	1.28	0	0	0	0
Am_Rn_151087	402	XP_026292478.1_uncharacterized protein LOC113216861 [Frankliniella occidentalis]	.	.	0	0	0.936667	0	0	0	0	0	0	0	2.17	0.64	0	0	0	0
Am_Rn_151088	402	XP_034255995.1_H(+)/Cl(-) exchange transporter 5 isoform X11 [Thrips palmi] XP_034255996.1 H(+)/Cl(-) exchange transporter 5 isoform X11 [Thrips palmi]	.	IPR014743_Chloride channel, core	0	0	0.793333	0	0	0	0	0	0	0	0	0	2.38	0	0	0
Am_Rn_151089	402	XP_035337753.1_PCI domain-containing protein [Colletotrichum scovillei] KXH27147.1 PCI domain-containing protein [Colletotrichum nymphaeae SA-01] KAF4784750.1 PCI domain-containing protein [Colletotrichum scovillei] KAG7044752.1 cop9 signalosome complex subunit 12 [Colletotrichum scovillei] KAG7049462.1 cop9 signalosome complex subunit 12 [Colletotrichum scovillei] KAG7064205.1 cop9 signalosome c…	.	.	0	0	0.773333	0	0	0	0	0	0	0	1.09	0.64	0.59	0	0	0
Am_Rn_151090	402	.	.	.	0	0	0	0	0	0	0	0	0	0	0	0	0	0	0	0
Am_Rn_151091	402	MXR00236.1_hypothetical protein [Bos mutus]	AT2G36530.2_Enolase, GeneName=LOS2	IPR020810_Enolase, C-terminal TIM barrel domain; IPR036849_Enolase-like, C-terminal domain superfamily	0.4	0	0.363333	0	1.2	0	0	0	0	0	1.09	0	0	0	0	0
Am_Rn_151092	402	TMW64989.1_hypothetical protein Poli38472_009156 [Pythium oligandrum]	.	IPR011990_Tetratricopeptide-like helical domain superfamily	0.616667	0	0	0	0	0	1.85	0	0	0	0	0	0	0	0	0
Am_Rn_151093	402	KAG1693304.1_hypothetical protein DVH05_023768 [Phytophthora capsici]	.	.	0.743333	0	0	0	0	1.77	0.46	0	0	0	0	0	0	0	0	0
Am_Rn_151094	402	OAL51850.1_peroxisomal catalase-like protein [Pyrenochaeta sp. DS3sAY3a]	.	IPR010582_Catalase immune-responsive domain; IPR020835_Catalase superfamily	0	0	0	0.666667	0	0	0	0	0	0	0	0	0	2	0	0
Am_Rn_151095	402	XP_009524649.1_hypothetical protein PHYSODRAFT_345772 [Phytophthora sojae] EGZ21932.1 hypothetical protein PHYSODRAFT_345772 [Phytophthora sojae]	AT3G19590.1_Transducin/WD40 repeat-like superfamily protein, GeneName=BUB3.1	IPR036322_WD40-repeat-containing domain superfamily	0.663333	0	0	0	0.6	0	1.39	0	0	0	0	0	0	0	0	0
Am_Rn_151096	402	.	.	.	0	0	0.56	0	0	0	0	0	0	0	1.09	0	0.59	0	0	0
Am_Rn_151097	402	NP_593900.1_40S ribosomal protein S13 [Schizosaccharomyces pombe] P28189.2 RecName: Full=40S ribosomal protein S13 [Schizosaccharomyces pombe 972h-] CAA47424.1 rps13 [Schizosaccharomyces pombe] CAB11741.1 40S ribosomal protein S13 (predicted) [Schizosaccharomyces pombe]	AT4G00100.1_ribosomal protein S13A, GeneName=RPS13A	.	0	0	0	0.693333	0	0	0	0	0	0	0	0	0	0	2.08	0
Am_Rn_151098	402	.	.	.	0	0	0.396667	0	0	0	0	0	0	0	0	0	1.19	0	0	0
Am_Rn_151099	402	ONK63390.1_uncharacterized protein A4U43_C07F14630 [Asparagus officinalis]	AT3G16780.1_Ribosomal protein L19e family protein	IPR035970_Ribosomal protein L19/L19e superfamily; IPR000196_Ribosomal protein L19/L19e	0	0	0	0	0	0	0	0	0	0	0	0	0	0	0	0
Am_Rn_151100	402	KXH46434.1_hypothetical protein CNYM01_08464 [Colletotrichum nymphaeae SA-01]	.	.	0	0	0.59	0	0	0	0	0	0	0	0.54	0.64	0.59	0	0	0
Am_Rn_151101	402	.	.	.	0.546667	0	0	0	0	1.18	0.46	0	0	0	0	0	0	0	0	0
Am_Rn_151102	402	ADK90073.1_elongation factor 1 alpha, partial [Arachnula sp. CL12]	AT1G07930.1_GTP binding Elongation factor Tu family protein	IPR004160_Translation elongation factor EFTu/EF1A, C-terminal; IPR009001_Translation elongation factor EF1A/initiation factor IF2gamma, C-terminal	0	0.19	0	0.453333	0	0	0	0	0	0.57	0	0	0	0	0.69	0.67
Am_Rn_151103	402	.	.	.	0	0	0	0.223333	0	0	0	0	0	0	0	0	0	0	0	0.67
Am_Rn_151104	402	.	.	.	0	0.87	0	0	0	0	0	2.61	0	0	0	0	0	0	0	0
Am_Rn_151105	402	XP_026291350.1_longitudinals lacking protein, isoforms H/M/V-like [Frankliniella occidentalis]	.	.	0	0	0.396667	0	0	0	0	0	0	0	0	0	1.19	0	0	0
Am_Rn_151106	402	RYP23057.1_hypothetical protein DL765_001312 [Monosporascus sp. GIB2]	AT1G14610.1_valyl-tRNA synthetase / valine-tRNA ligase (VALRS), GeneName=TWN2	IPR002300_Aminoacyl-tRNA synthetase, class Ia; IPR009008_Valyl/Leucyl/Isoleucyl-tRNA synthetase, editing domain	0.196667	0	0	0	0	0.59	0	0	0	0	0	0	0	0	0	0
Am_Rn_151107	402	.	.	.	0.393333	0	0	0	0	1.18	0	0	0	0	0	0	0	0	0	0
Am_Rn_151108	402	KYP40911.1_Retrovirus-related Pol polyprotein from transposon TNT 1-94 [Cajanus cajan] KYP44175.1 Retrovirus-related Pol polyprotein from transposon TNT 1-94 [Cajanus cajan]	AT4G23160.3_cysteine-rich RECEPTOR-like kinase, GeneName=CRK8	IPR043502_DNA/RNA polymerase superfamily	0	0.19	0.196667	0.23	0	0	0	0	0	0.57	0	0	0.59	0	0.69	0
Am_Rn_151109	402	.	.	.	0	0.19	0.196667	0	0	0	0	0	0	0.57	0	0	0.59	0	0	0
Am_Rn_151110	402	XP_001993733.1_suppressor of fused homolog [Drosophila grimshawi] EDV94469.1 GH19571 [Drosophila grimshawi]	.	IPR020941_Suppressor of fused-like domain; IPR037181_Suppressor of fused, N-terminal; IPR016591_Suppressor of fused, eukaryotic	0	0	0.543333	0	0	0	0	0	0	0	1.63	0	0	0	0	0
Am_Rn_151111	402	.	.	.	0	0	0.213333	0	0	0	0	0	0	0	0	0.64	0	0	0	0
Am_Rn_151112	402	XP_035337499.1_raffinose synthase Sip1 [Colletotrichum scovillei] KAF4784496.1 raffinose synthase Sip1 [Colletotrichum scovillei] KAG7044698.1 raffinose synthase Sip1 [Colletotrichum scovillei] KAG7049409.1 raffinose synthase Sip1 [Colletotrichum scovillei] KAG7064151.1 raffinose synthase Sip1 [Colletotrichum scovillei]	.	.	0	0	0.543333	0	0	0	0	0	0	0	1.63	0	0	0	0	0
Am_Rn_151113	402	XP_026279581.1_tyrosine-protein kinase transmembrane receptor Ror2-like [Frankliniella occidentalis] XP_026279582.1 tyrosine-protein kinase transmembrane receptor Ror2-like [Frankliniella occidentalis] KAE8743856.1 Tyrosine-kinase receptor Ror2 [Frankliniella occidentalis]	AT4G24480.3_Protein kinase superfamily protein	IPR020635_Tyrosine-protein kinase, catalytic domain; IPR001245_Serine-threonine/tyrosine-protein kinase, catalytic domain; IPR011009_Protein kinase-like domain superfamily	0	0	0.543333	0	0	0	0	0	0	0	1.63	0	0	0	0	0
Am_Rn_151114	402	.	.	.	0	0.19	0.396667	0	0	0	0	0	0	0.57	0	0	1.19	0	0	0
Am_Rn_151115	402	.	.	.	0	0.216667	0	0.223333	0	0	0	0.65	0	0	0	0	0	0	0	0.67
Am_Rn_151116	402	ABC85746.1_actin, partial [Labyrinthula sp. N12]	AT2G37620.1_actin 1, GeneName=ACT1	IPR004000_Actin family; IPR043129_ATPase, nucleotide binding domain	0	0	0	0	0	0	0	0	0	0	0	0	0	0	0	0
Am_Rn_151117	402	KAE9000478.1_hypothetical protein PR001_g18781 [Phytophthora rubi] KAE9012393.1 hypothetical protein PR002_g14816 [Phytophthora rubi] KAE9332075.1 hypothetical protein PR003_g14695 [Phytophthora rubi]	.	.	0.596667	0	0	0	1.2	0.59	0	0	0	0	0	0	0	0	0	0
Am_Rn_151118	402	KXH52884.1_NAD(P) transhydrogenase beta subunit [Colletotrichum simmondsii]	.	.	0	0	0.543333	0	0	0	0	0	0	0	1.63	0	0	0	0	0
Am_Rn_151119	402	KAE8749002.1_hypothetical protein FOCC_FOCC004169 [Frankliniella occidentalis]	.	.	0	0	0.426667	0	0	0	0	0	0	0	0	1.28	0	0	0	0
Am_Rn_151120	402	RSL71952.1_hypothetical protein CEP54_001042 [Fusarium sp. AF-8]	.	.	0.463333	0	0	0	0	0	1.39	0	0	0	0	0	0	0	0	0
Am_Rn_151121	402	KXH46988.1_hypothetical protein CSIM01_09317 [Colletotrichum simmondsii] KXH47265.1 hypothetical protein CNYM01_12210 [Colletotrichum nymphaeae SA-01]	.	.	0	0	0.576667	0	0	0	0	0	0	0	0.54	0	1.19	0	0	0
Am_Rn_151122	402	KAG7073782.1_phosphotransferase enzyme family protein [Colletotrichum scovillei]	.	IPR011009_Protein kinase-like domain superfamily	0	0	0.363333	0	0	0	0	0	0	0	1.09	0	0	0	0	0
Am_Rn_151123	402	CAF2929341.1_unnamed protein product [Rotaria sp. Silwood2]	AT1G56070.1_Ribosomal protein S5/Elongation factor G/III/V family protein, GeneName=LOS1	IPR000795_Translational (tr)-type GTP-binding domain; IPR027417_P-loop containing nucleoside triphosphate hydrolase	0	0	0	0	0	0	0	0	0	0	0	0	0	0	0	0
Am_Rn_151124	402	.	.	.	0	0	0.363333	0	0	0	0	0	0	0	1.09	0	0	0	0	0
Am_Rn_151125	402	VDL70264.1_unnamed protein product [Nippostrongylus brasiliensis]	.	.	0.743333	0	0	0	0	1.77	0.46	0	0	0	0	0	0	0	0	0
Am_Rn_151126	402	XP_046138907.1_mitochondrial carrier domain-containing protein [Fusarium solani] KAH7274290.1 mitochondrial carrier domain-containing protein [Fusarium solani]	AT1G79900.1_Mitochondrial substrate carrier family protein, GeneName=BAC2	IPR018108_Mitochondrial substrate/solute carrier; IPR023395_Mitochondrial carrier domain superfamily	0.35	0	0	0	0	0.59	0.46	0	0	0	0	0	0	0	0	0
Am_Rn_151127	402	.	.	.	0.31	0	0	0	0	0	0.93	0	0	0	0	0	0	0	0	0
Am_Rn_151128	402	KAF4983124.1_hypothetical protein FZEAL_1391 [Fusarium zealandicum]	.	IPR009057_Homeobox-like domain superfamily; IPR001005_SANT/Myb domain; IPR017930_Myb domain	0.153333	0	0	0	0	0	0.46	0	0	0	0	0	0	0	0	0
Am_Rn_151129	402	EXF80410.1_hypothetical protein CFIO01_12967 [Colletotrichum fioriniae PJ7]	.	.	0	0	0.396667	0	0	0	0	0	0	0	0	0	1.19	0	0	0
Am_Rn_151130	402	.	.	.	0.196667	0	0.213333	0.23	0	0.59	0	0	0	0	0	0.64	0	0	0.69	0
Am_Rn_151131	402	XP_026293569.1_unconventional myosin-XV-like isoform X4 [Frankliniella occidentalis]	.	.	0	0	0.59	0	0	0	0	0	0	0	0.54	0.64	0.59	0	0	0
Am_Rn_151132	402	.	.	.	0	0	0.18	0	0	0	0	0	0	0	0.54	0	0	0	0	0
Am_Rn_151133	402	RSM07059.1_Sorting nexin mvp1 [Fusarium sp. AF-4]	.	IPR045734_Sorting nexin 8/Mvp1, BAR domain	0.31	0	0	0	0	0	0.93	0	0	0	0	0	0	0	0	0
Am_Rn_151134	402	XP_026293664.1_pyruvate dehydrogenase phosphatase regulatory subunit, mitochondrial-like [Frankliniella occidentalis]	.	.	0	0	0.393333	0	0	0	0	0	0	0	0.54	0.64	0	0	0	0
Am_Rn_151135	402	.	.	.	0	0	0	0.443333	0	0	0	0	0	0	0	0	0	1.33	0	0
Am_Rn_151136	402	.	.	.	0	0	0	0	0	0	0	0	0	0	0	0	0	0	0	0
Am_Rn_151137	402	KAE8748202.1_hypothetical protein FOCC_FOCC005040, partial [Frankliniella occidentalis]	.	IPR045695_Transmembrane protein 131-like, conserved domain	0	0	0.393333	0	0	0	0	0	0	0	0.54	0.64	0	0	0	0
Am_Rn_151138	402	KAF4313339.1_putative iron copper transporter [Botryosphaeria dothidea]	.	.	0	0	0.363333	0	0	0	0	0	0	0	1.09	0	0	0	0	0
Am_Rn_151139	402	XP_007918647.1_putative heat shock protein [Phaeoacremonium minimum UCRPA7] EON96597.1 putative heat shock protein [Phaeoacremonium minimum UCRPA7]	AT1G11660.2_heat shock protein 70 (Hsp 70) family protein	IPR043129_ATPase, nucleotide binding domain; IPR013126_Heat shock protein 70 family	0.31	0	0	0	0	0	0.93	0	0	0	0	0	0	0	0	0
Am_Rn_151140	402	XP_003053049.1_uncharacterized protein NECHADRAFT_77664 [Fusarium vanettenii 77-13-4] EEU47336.1 hypothetical protein NECHADRAFT_77664 [Fusarium vanettenii 77-13-4]	.	.	0.616667	0	0	0	0	0	1.85	0	0	0	0	0	0	0	0	0
Am_Rn_151141	402	XP_046140238.1_uncharacterized protein B0J15DRAFT_457779 [Fusarium solani] KAH7275621.1 hypothetical protein B0J15DRAFT_457779 [Fusarium solani]	.	.	0.546667	0	0	0	0	1.18	0.46	0	0	0	0	0	0	0	0	0
Am_Rn_151142	402	.	.	.	0.31	0	0	0	0	0	0.93	0	0	0	0	0	0	0	0	0
Am_Rn_151143	402	XP_046132668.1_Alpha/Beta hydrolase protein [Fusarium solani] KAH7260572.1 Alpha/Beta hydrolase protein [Fusarium solani]	.	.	0.506667	0	0	0	0	0.59	0.93	0	0	0	0	0	0	0	0	0
Am_Rn_151144	402	.	.	.	0	0	0.393333	0	0	0	0	0	0	0	0.54	0.64	0	0	0	0
Am_Rn_151145	402	KAH7396833.1_ATPase GET3 [Phaeosphaeria sp. MPI-PUGE-AT-0046c]	AT1G01910.3_P-loop containing nucleoside triphosphate hydrolases superfamily protein	.	0	0	0	0.443333	0	0	0	0	0	0	0	0	0	1.33	0	0
Am_Rn_151146	402	XP_026282022.1_diuretic hormone receptor-like [Frankliniella occidentalis]	.	IPR000832_GPCR, family 2, secretin-like	0	0	0.543333	0	0	0	0	0	0	0	1.63	0	0	0	0	0
Am_Rn_151147	402	.	.	.	0.2	0	0	0	0.6	0	0	0	0	0	0	0	0	0	0	0
Am_Rn_151148	402	XP_026291620.1_mediator of RNA polymerase II transcription subunit 16 [Frankliniella occidentalis]	.	IPR021665_Mediator complex, subunit Med16	0	0	0.396667	0	0	0	0	0	0	0	0	0	1.19	0	0	0
Am_Rn_151149	402	.	.	.	0.153333	0	0	0	0	0	0.46	0	0	0	0	0	0	0	0	0
Am_Rn_151150	402	XP_003048213.1_uncharacterized protein NECHADRAFT_80101 [Fusarium vanettenii 77-13-4] EEU42500.1 hypothetical protein NECHADRAFT_80101 [Fusarium vanettenii 77-13-4]	.	IPR001466_Beta-lactamase-related; IPR012338_Beta-lactamase/transpeptidase-like	0.31	0	0	0	0	0	0.93	0	0	0	0	0	0	0	0	0
Am_Rn_151151	402	KAE8736552.1_hypothetical protein FOCC_FOCC017993 [Frankliniella occidentalis]	.	.	0	0	0.396667	0	0	0	0	0	0	0	0	0	1.19	0	0	0
Am_Rn_151152	402	.	.	.	0	0	0.18	0.23	0	0	0	0	0	0	0.54	0	0	0	0.69	0
Am_Rn_151153	402	XP_034250618.1_spaetzle-processing enzyme-like [Thrips palmi]	.	IPR009003_Peptidase S1, PA clan; IPR001254_Serine proteases, trypsin domain	0	0	0.396667	0	0	0	0	0	0	0	0	0	1.19	0	0	0
Am_Rn_151154	402	XP_034489213.1_peptidyl-prolyl cis-trans isomerase G isoform X2 [Drosophila innubila]	.	.	0	0	0.363333	0	0	0	0	0	0	0	1.09	0	0	0	0	0
Am_Rn_151155	401	AAZ32902.1_chloroplast thylakoidal processing peptidase, partial [Medicago sativa]	AT2G30440.1_thylakoid processing peptide, GeneName=TPP	.	0.533333	0	0.476667	2.05	0	0	1.6	0	0	0	0	0	1.43	4.63	0.66	0.86
Am_Rn_151156	401	.	.	.	1.12667	0.36	0.943333	1.56333	1.48	0.82	1.08	0	1.08	0	1.39	0	1.44	0.92	1.68	2.09
Am_Rn_151157	401	.	.	.	0	0.693333	0	0	0	0	0	1.31	0.77	0	0	0	0	0	0	0
Am_Rn_151158	401	.	.	.	3.35	1.40667	1.77333	2.27333	1.2	6.52	2.33	0	3.06	1.16	2.18	1.94	1.2	2.68	2.79	1.35
Am_Rn_151159	401	.	.	.	0.2	0	0	0	0.6	0	0	0	0	0	0	0	0	0	0	0
Am_Rn_151160	401	.	.	.	0	0	15.94	0	0	0	0	0	0	0	0	0	47.82	0	0	0
Am_Rn_151161	401	RYR63223.1_hypothetical protein Ahy_A04g021025 [Arachis hypogaea]	.	.	0	0	0	0	0	0	0	0	0	0	0	0	0	0	0	0
Am_Rn_151162	401	.	.	.	0.2	0.726667	0.98	1.12	0.6	0	0	0.65	1.53	0	1.09	0.65	1.2	2.01	0	1.35
Am_Rn_151163	401	EXL67821.1_hypothetical protein FOPG_16069 [Fusarium oxysporum f. sp. conglutinans race 2 54008] EXM22028.1 hypothetical protein FOTG_10311 [Fusarium oxysporum f. sp. vasinfectum 25433]	.	.	3.60667	0	0	0	10.82	0	0	0	0	0	0	0	0	0	0	0
Am_Rn_151164	401	.	.	.	0	0.473333	0.2	0	0	0	0	0.65	0.77	0	0	0	0.6	0	0	0
Am_Rn_151165	401	.	.	.	0.196667	1.16333	0	0.446667	0	0.59	0	1.96	1.53	0	0	0	0	1.34	0	0
Am_Rn_151166	401	.	.	.	0	0.256667	2.81333	0	0	0	0	0	0.77	0	6.55	1.29	0.6	0	0	0
Am_Rn_151167	401	.	.	.	2.40333	0	0	0	7.21	0	0	0	0	0	0	0	0	0	0	0
Am_Rn_151168	401	.	.	.	1.70667	0	0	0	0	0	5.12	0	0	0	0	0	0	0	0	0
Am_Rn_151169	401	XP_046125327.1_uncharacterized protein B0J15DRAFT_148255 [Fusarium solani] KAH7235098.1 hypothetical protein B0J15DRAFT_148255 [Fusarium solani]	.	.	2.34333	0	0	0	0	2.37	4.66	0	0	0	0	0	0	0	0	0
Am_Rn_151170	401	.	.	.	1.90667	0	0	0	0.6	0	5.12	0	0	0	0	0	0	0	0	0
Am_Rn_151171	401	.	.	.	0	0	0.4	0	0	0	0	0	0	0	0.55	0.65	0	0	0	0
Am_Rn_151172	401	.	.	.	0	0	0	1.35	0	0	0	0	0	0	0	0	0	0.67	0	3.38
Am_Rn_151173	401	KXH25794.1_lysyl-tRNA synthetase [Colletotrichum simmondsii]	AT3G11710.1_lysyl-tRNA synthetase 1, GeneName=ATKRS-1	.	0	0	1.93667	0	0	0	0	0	0	0	2.73	1.29	1.79	0	0	0
Am_Rn_151174	401	.	.	.	0	0	1.94	0	0	0	0	0	0	0	3.28	1.94	0.6	0	0	0
Am_Rn_151175	401	.	.	.	0.4	0.386667	0.596667	0.456667	1.2	0	0	0	0	1.16	0	0	1.79	0.67	0.7	0
Am_Rn_151176	401	XP_026283072.1_PR domain zinc finger protein 15-like [Frankliniella occidentalis]	.	IPR013087_Zinc finger C2H2-type	0	0.77	1.09333	0	0	0	0	0	0	2.31	3.28	0	0	0	0	0
Am_Rn_151177	401	RSL46561.1_hypothetical protein CEP53_010298, partial [Fusarium sp. AF-6]	.	.	0.62	0	0	0	0	0	1.86	0	0	0	0	0	0	0	0	0
Am_Rn_151178	401	KAH7094370.1_hypothetical protein FB567DRAFT_1904 [Paraphoma chrysanthemicola]	.	.	0	0	0	2.23	0	0	0	0	0	0	0	0	0	6.69	0	0
Am_Rn_151179	401	.	.	.	0.196667	0.693333	0.216667	0.223333	0	0.59	0	1.31	0.77	0	0	0.65	0	0.67	0	0
Am_Rn_151180	401	XP_004367870.1_ribosomal protein L4/L1 family [Acanthamoeba castellanii str. Neff] ELR25115.1 ribosomal protein L4/L1 family [Acanthamoeba castellanii str. Neff]	AT3G09630.2_Ribosomal protein L4/L1 family	IPR025755_60S ribosomal protein L4, C-terminal domain	0	0.386667	0	1.11667	0	0	0	0	0	1.16	0	0	0	3.35	0	0
Am_Rn_151181	401	XP_040873181.1_aminopeptidase M1-like [Glycine max]	AT4G33090.1_aminopeptidase M1, GeneName=APM1	.	0	0.436667	0	0.446667	0	0	0	1.31	0	0	0	0	0	1.34	0	0
Am_Rn_151182	401	.	.	.	1.44	0	0	0	0	0.59	3.73	0	0	0	0	0	0	0	0	0
Am_Rn_151183	401	XP_009534590.1_hypothetical protein PHYSODRAFT_288478 [Phytophthora sojae] EGZ09729.1 hypothetical protein PHYSODRAFT_288478 [Phytophthora sojae]	.	.	1.35667	0	0	0	3.01	0.59	0.47	0	0	0	0	0	0	0	0	0
Am_Rn_151184	401	XP_021836618.1_uncharacterized protein LOC110776370 [Spinacia oleracea]	.	.	0.466667	0	0	0	0	0	1.4	0	0	0	0	0	0	0	0	0
Am_Rn_151185	401	XP_026290948.1_focadhesin isoform X2 [Frankliniella occidentalis]	.	IPR022542_Focadhesin/RST, DUF3730	0	0	0.946667	0	0	0	0	0	0	0	1.64	0	1.2	0	0	0
Am_Rn_151186	401	XP_026272850.1_ras-related protein Rab-43 [Frankliniella occidentalis] KAE8751627.1 hypothetical protein FOCC_FOCC001475 [Frankliniella occidentalis]	AT1G02130.1_RAS 5, GeneName=RA-5	IPR001806_Small GTPase; IPR027417_P-loop containing nucleoside triphosphate hydrolase	0	0	1.49333	0	0	0	0	0	0	0	3.28	0	1.2	0	0	0
Am_Rn_151187	401	.	.	.	0	0	0	0.903333	0	0	0	0	0	0	0	0	0	2.01	0.7	0
Am_Rn_151188	401	.	.	.	0	0.256667	0.216667	1.14333	0	0	0	0	0.77	0	0	0.65	0	0	1.4	2.03
Am_Rn_151189	401	.	.	.	0	0.193333	1.31	0	0	0	0	0	0	0.58	3.28	0.65	0	0	0	0
Am_Rn_151190	401	KAE9002525.1_hypothetical protein PF011_g13279 [Phytophthora fragariae]	.	.	1.68333	0	0	0	1.2	0.59	3.26	0	0	0	0	0	0	0	0	0
Am_Rn_151191	401	KAE8742744.1_hypothetical protein FOCC_FOCC011671 [Frankliniella occidentalis]	.	.	0	0	1.60667	0	0	0	0	0	0	0	1.64	2.58	0.6	0	0	0
Am_Rn_151192	401	.	.	.	0	0	1.63667	0	0	0	0	0	0	0	4.91	0	0	0	0	0
Am_Rn_151193	401	.	.	.	1.54667	0	0	0	1.8	2.37	0.47	0	0	0	0	0	0	0	0	0
Am_Rn_151194	401	PRP86688.1_hypothetical protein PROFUN_05167 [Planoprotostelium fungivorum]	AT4G29350.1_profilin 2, GeneName=PFN2	IPR036140_Profilin superfamily; IPR005455_Profilin	0	0	0	1.34333	0	0	0	0	0	0	0	0	0	2.68	0	1.35
Am_Rn_151195	401	.	.	.	1.30667	0	0	0	2.4	0.59	0.93	0	0	0	0	0	0	0	0	0
Am_Rn_151196	401	KAG7119711.1_Ribonucleoside-diphosphate reductase large chain like protein [Verticillium longisporum]	AT2G21790.1_ribonucleotide reductase 1, GeneName=RNR1	IPR000788_Ribonucleotide reductase large subunit, C-terminal	0	0	1.51	0	0	0	0	0	0	0	3.28	0.65	0.6	0	0	0
Am_Rn_151197	401	KAG6617134.1_HECT E3 ubiquitin ligase [Phytophthora cinnamomi]	.	.	1.33	0	0	0	0.6	0.59	2.8	0	0	0	0	0	0	0	0	0
Am_Rn_151198	401	.	.	.	0	0	0	0	0	0	0	0	0	0	0	0	0	0	0	0
Am_Rn_151199	401	KAE8746019.1_hypothetical protein FOCC_FOCC007277 [Frankliniella occidentalis]	.	.	0	0	1.49	0	0	0	0	0	0	0	3.82	0.65	0	0	0	0
Am_Rn_151200	401	.	.	.	0	0	1.31	0.226667	0	0	0	0	0	0	3.28	0.65	0	0	0	0.68
Am_Rn_151201	401	KAE8752552.1_hypothetical protein FOCC_FOCC000674 [Frankliniella occidentalis]	.	.	0	0	1.45667	0	0	0	0	0	0	0	4.37	0	0	0	0	0
Am_Rn_151202	401	.	.	.	0	0	1.49	0	0	0	0	0	0	0	3.82	0.65	0	0	0	0
Am_Rn_151203	401	XP_026289395.1_MAU2 chromatid cohesion factor homolog [Frankliniella occidentalis] KAE8739134.1 hypothetical protein FOCC_FOCC015363 [Frankliniella occidentalis]	.	IPR019440_Chromatid cohesion factor MAU2	0	0	0.91	0	0	0	0	0	0	0	2.73	0	0	0	0	0
Am_Rn_151204	401	.	.	.	0	0.216667	1.27333	0	0	0	0	0.65	0	0	3.82	0	0	0	0	0
Am_Rn_151205	401	XP_003046806.1_uncharacterized protein NECHADRAFT_66821 [Fusarium vanettenii 77-13-4] EEU41093.1 hypothetical protein NECHADRAFT_66821 [Fusarium vanettenii 77-13-4]	.	.	0.776667	0	0	0	0	0	2.33	0	0	0	0	0	0	0	0	0
Am_Rn_151206	401	.	.	.	0	0	1.59	0	0	0	0	0	0	0	1.09	1.29	2.39	0	0	0
Am_Rn_151207	401	.	.	.	0	0	0	0.233333	0	0	0	0	0	0	0	0	0	0	0.7	0
Am_Rn_151208	401	KXH30891.1_adaptor complexes medium subunit family protein [Colletotrichum simmondsii]	.	.	0	0	1.36	0	0	0	0	0	0	0	1.64	0.65	1.79	0	0	0
Am_Rn_151209	401	.	.	.	1.26	0	0	0	0.6	1.78	1.4	0	0	0	0	0	0	0	0	0
Am_Rn_151210	401	XP_035328069.1_WD repeat domain-containing protein [Colletotrichum scovillei] KAF4775066.1 WD repeat domain-containing protein [Colletotrichum scovillei] KAG7043007.1 WD repeat domain-containing protein [Colletotrichum scovillei] KAG7043566.1 WD repeat domain-containing protein [Colletotrichum scovillei] KAG7063020.1 WD repeat domain-containing protein [Colletotrichum scovillei]	.	IPR001680_WD40 repeat; IPR036322_WD40-repeat-containing domain superfamily	0	0	1.29333	0	0	0	0	0	0	0	3.28	0	0.6	0	0	0
Am_Rn_151211	401	XP_026272227.1_helicase SKI2W [Frankliniella occidentalis]	.	.	0	0	1.31	0	0	0	0	0	0	0	3.28	0.65	0	0	0	0
Am_Rn_151212	401	KAE9133350.1_hypothetical protein PF010_g2849 [Phytophthora fragariae] KAE9151117.1 hypothetical protein PF006_g4547 [Phytophthora fragariae] KAE9324632.1 hypothetical protein PF001_g3328 [Phytophthora fragariae]	.	.	0.973333	0	0	0	0	0.59	2.33	0	0	0	0	0	0	0	0	0
Am_Rn_151213	401	.	.	.	0.156667	0.983333	0.216667	0	0	0	0.47	0.65	2.3	0	0	0.65	0	0	0	0
Am_Rn_151214	401	XP_009538934.1_hypothetical protein PHYSODRAFT_533886 [Phytophthora sojae] EGZ05403.1 hypothetical protein PHYSODRAFT_533886 [Phytophthora sojae]	AT1G21840.1_urease accessory protein F, GeneName=UREF	.	0.973333	0	0	0	0	0.59	2.33	0	0	0	0	0	0	0	0	0
Am_Rn_151215	401	XP_035329834.1_uncharacterized protein HER10_EVM0009268 [Colletotrichum scovillei] EXF80600.1 hypothetical protein CFIO01_04307 [Colletotrichum fioriniae PJ7] KXH36695.1 hypothetical protein CSIM01_03089 [Colletotrichum simmondsii] KAF4776831.1 hypothetical protein HER10_EVM0009268 [Colletotrichum scovillei] KAG7053850.1 CFEM domain-containing protein [Colletotrichum scovillei] KAG7072146.1 CFEM …	.	.	0	0	1.03	0	0	0	0	0	0	0	0.55	1.94	0.6	0	0	0
Am_Rn_151216	401	XP_026281884.1_vacuolar protein sorting-associated protein 18 homolog [Frankliniella occidentalis] KAE8750720.1 hypothetical protein FOCC_FOCC002697 [Frankliniella occidentalis]	.	.	0	0	0.726667	0	0	0	0	0	0	0	2.18	0	0	0	0	0
Am_Rn_151217	401	XP_046126976.1_pyridoxal phosphate-dependent transferase [Fusarium solani] KAH7243191.1 pyridoxal phosphate-dependent transferase [Fusarium solani]	.	.	0.933333	0	0	0	0	0	2.8	0	0	0	0	0	0	0	0	0
Am_Rn_151218	401	KAE8740976.1_hypothetical protein FOCC_FOCC013502 [Frankliniella occidentalis]	.	.	0	0	1.29333	0	0	0	0	0	0	0	3.28	0	0.6	0	0	0
Am_Rn_151219	401	.	.	.	0.816667	0	0	0	0	0.59	1.86	0	0	0	0	0	0	0	0	0
Am_Rn_151220	401	XP_026274833.1_integumentary mucin C.1-like [Frankliniella occidentalis]	.	.	0	0	1.15667	0	0	0	0	0	0	0	2.18	1.29	0	0	0	0
Am_Rn_151221	401	KXH67901.1_tetrahydrofolate dehydrogenase/cyclohydrolase [Colletotrichum salicis]	.	.	0	0	0.726667	0	0	0	0	0	0	0	2.18	0	0	0	0	0
Am_Rn_151222	401	.	.	.	0	0	1.32667	0	0	0	0	0	0	0	2.73	0.65	0.6	0	0	0
Am_Rn_151223	401	CAD7462168.1_unnamed protein product, partial [Timema tahoe]	.	.	0	0	0.726667	0	0	0	0	0	0	0	2.18	0	0	0	0	0
Am_Rn_151224	401	.	.	.	0	0.473333	0.813333	0	0	0	0	0.65	0.77	0	0	0.65	1.79	0	0	0
Am_Rn_151225	401	PNY02043.1_subtilisin-like protease-like protein, partial [Trifolium pratense]	AT5G59810.1_Subtilase family protein, GeneName=SBT5.4	.	0	0	0	0	0	0	0	0	0	0	0	0	0	0	0	0
Am_Rn_151226	401	.	.	.	0	0	1.45667	0	0	0	0	0	0	0	4.37	0	0	0	0	0
Am_Rn_151227	401	.	.	.	0	0	0.813333	0	0	0	0	0	0	0	0	0.65	1.79	0	0	0
Am_Rn_151228	401	.	AT5G10440.2_cyclin d4;2, GeneName=CYCD4;2	.	0	0	0	0	0	0	0	0	0	0	0	0	0	0	0	0
Am_Rn_151229	401	RSL69142.1_hypothetical protein CEP54_002381 [Fusarium sp. AF-8]	.	.	0.933333	0	0	0	0	0	2.8	0	0	0	0	0	0	0	0	0
Am_Rn_151230	401	TMW62053.1_hypothetical protein Poli38472_009546 [Pythium oligandrum]	.	.	0.933333	0	0	0	0	0	2.8	0	0	0	0	0	0	0	0	0
Am_Rn_151231	401	XP_033458923.1_uncharacterized protein K489DRAFT_371837 [Dissoconium aciculare CBS 342.82] KAF1821887.1 hypothetical protein K489DRAFT_371837 [Dissoconium aciculare CBS 342.82]	.	.	0	1.15333	0	0	0	0	0	0	2.3	1.16	0	0	0	0	0	0
Am_Rn_151232	401	XP_046137636.1_uncharacterized protein B0J15DRAFT_573876 [Fusarium solani] KAH7273019.1 hypothetical protein B0J15DRAFT_573876 [Fusarium solani]	AT5G11500.2_coiled-coil protein	IPR008532_NFACT, RNA-binding domain	0.933333	0	0	0	0	0	2.8	0	0	0	0	0	0	0	0	0
Am_Rn_151233	401	XP_034244880.1_lysozyme 2-like [Thrips palmi]	.	IPR008597_Invertebrate-type lysozyme	0	0	0.996667	0	0	0	0	0	0	0	0	0	2.99	0	0	0
Am_Rn_151234	401	.	.	.	0	0	0.596667	0	0	0	0	0	0	0	0	0	1.79	0	0	0
Am_Rn_151235	401	RVW25256.1_Retrovirus-related Pol polyprotein from transposon TNT 1-94 [Vitis vinifera]	.	.	0.506667	0.256667	0	0	0	0.59	0.93	0	0.77	0	0	0	0	0	0	0
Am_Rn_151236	401	PIN25436.1_Serine/threonine protein kinase [Handroanthus impetiginosus]	.	.	0	0	1.27333	0	0	0	0	0	0	0	3.82	0	0	0	0	0
Am_Rn_151237	401	.	.	.	0	0	0.963333	0	0	0	0	0	0	0	1.64	0.65	0.6	0	0	0
Am_Rn_151238	401	MCH80704.1_retrovirus-related Pol polyprotein from transposon TNT 1-94 [Trifolium medium]	.	.	0	0	0	0.226667	0	0	0	0	0	0	0	0	0	0	0	0.68
Am_Rn_151239	401	.	.	.	0	0	0.91	0	0	0	0	0	0	0	2.73	0	0	0	0	0
Am_Rn_151240	401	RWS10781.1_ribosomal protein-like protein, partial [Dinothrombium tinctorium]	AT2G01250.2_Ribosomal protein L30/L7 family protein	IPR036919_Ribosomal protein L30, ferredoxin-like fold domain superfamily; IPR012988_Ribosomal protein L30, N-terminal; IPR016082_Ribosomal protein L30, ferredoxin-like fold domain	0	0	0	0.676667	0	0	0	0	0	0	0	0	0	0	0	2.03
Am_Rn_151241	401	.	.	.	0	0	0	0	0	0	0	0	0	0	0	0	0	0	0	0
Am_Rn_151242	401	.	.	.	0.31	0	0	0	0	0	0.93	0	0	0	0	0	0	0	0	0
Am_Rn_151243	401	.	.	.	0	1.23667	0	0	0	0	0	0.65	3.06	0	0	0	0	0	0	0
Am_Rn_151244	401	.	.	.	0	0	1.09333	0	0	0	0	0	0	0	3.28	0	0	0	0	0
Am_Rn_151245	401	EOY00968.1_Uncharacterized protein TCM_010873 [Theobroma cacao]	.	.	0	0.256667	0	0.46	0	0	0	0	0.77	0	0	0	0	0	0.7	0.68
Am_Rn_151246	401	.	.	.	0.2	0	0	0.226667	0.6	0	0	0	0	0	0	0	0	0	0	0.68
Am_Rn_151247	401	.	.	.	0	0	1.09333	0	0	0	0	0	0	0	3.28	0	0	0	0	0
Am_Rn_151248	401	GAX92603.1_Hypothetical protein PINS_000516 [Pythium insidiosum]	AT5G22060.1_DNAJ homologue 2, GeneName=J2	IPR002939_Chaperone DnaJ, C-terminal; IPR008971_HSP40/DnaJ peptide-binding	0.816667	0	0	0	0	0.59	1.86	0	0	0	0	0	0	0	0	0
Am_Rn_151249	401	KXH34717.1_hypothetical protein CNYM01_06141 [Colletotrichum nymphaeae SA-01]	AT1G10490.1_GNAT acetyltransferase (DUF699)	IPR000182_GNAT domain; IPR007807_Helicase domain	0	0	1.16	0	0	0	0	0	0	0	1.09	0	2.39	0	0	0
Am_Rn_151250	401	KAF1870733.1_hypothetical protein Lal_00026487 [Lupinus albus]	.	IPR029480_Transposase-associated domain	0.156667	0	0	0	0	0	0.47	0	0	0	0	0	0	0	0	0
Am_Rn_151251	401	.	.	.	0	0	1.14333	0	0	0	0	0	0	0	2.18	0.65	0.6	0	0	0
Am_Rn_151252	401	KXH41783.1_major facilitator superfamily transporter [Colletotrichum nymphaeae SA-01]	.	IPR036259_MFS transporter superfamily	0	0	0.183333	0	0	0	0	0	0	0	0.55	0	0	0	0	0
Am_Rn_151253	401	.	.	.	0	0.193333	0	0	0	0	0	0	0	0.58	0	0	0	0	0	0
Am_Rn_151254	401	XP_026282022.1_diuretic hormone receptor-like [Frankliniella occidentalis]	.	.	0	0	0.943333	0	0	0	0	0	0	0	2.18	0.65	0	0	0	0
Am_Rn_151255	401	KYP70658.1_polyprotein [Cajanus cajan]	.	IPR043502_DNA/RNA polymerase superfamily	0	0.986667	0.216667	0	0	0	0	0.65	0	2.31	0	0.65	0	0	0	0
Am_Rn_151256	401	.	.	.	0.356667	0	0	0	0.6	0	0.47	0	0	0	0	0	0	0	0	0
Am_Rn_151257	401	AGJ83729.1_gag-pol polyprotein, partial [Caragana korshinskii]	.	.	0	0.256667	0	0.45	0	0	0	0	0.77	0	0	0	0	0.67	0	0.68
Am_Rn_151258	401	ETI48662.1_hypothetical protein F443_07365 [Phytophthora parasitica P1569]	AT4G02150.2_ARM repeat superfamily protein, GeneName=MOS6	IPR016024_Armadillo-type fold; IPR000225_Armadillo	1.19333	0	0	0	1.8	1.78	0	0	0	0	0	0	0	0	0	0
Am_Rn_151259	401	XP_026285019.1_uncharacterized protein LOC113210972 isoform X5 [Frankliniella occidentalis]	.	.	0	0	0.976667	0	0	0	0	0	0	0	1.64	1.29	0	0	0	0
Am_Rn_151260	401	KAF4302097.1_Cytochrome b succinate dehydrogenase small subunit CybS [Botryosphaeria dothidea]	.	IPR034804_Fumarate reductase/succinate dehydrogenase, transmembrane subunit	0	0	0.546667	0	0	0	0	0	0	0	1.64	0	0	0	0	0
Am_Rn_151261	401	.	.	.	0.933333	0	0	0	0	0	2.8	0	0	0	0	0	0	0	0	0
Am_Rn_151262	401	RDX81025.1_Retrovirus-related Pol polyprotein from transposon 17.6, partial [Mucuna pruriens]	.	IPR043502_DNA/RNA polymerase superfamily; IPR000477_Reverse transcriptase domain	2	0	0	0.226667	4.81	1.19	0	0	0	0	0	0	0	0	0	0.68
Am_Rn_151263	401	.	.	.	0	0	0.613333	0	0	0	0	0	0	0	0.55	1.29	0	0	0	0
Am_Rn_151264	401	.	.	.	0	0	0.416667	0	0	0	0	0	0	0	0	0.65	0.6	0	0	0
Am_Rn_151265	401	XP_026283035.1_uncharacterized protein LOC113209614 [Frankliniella occidentalis]	.	.	0	0	0.91	0	0	0	0	0	0	0	2.73	0	0	0	0	0
Am_Rn_151266	401	.	.	.	0	0.193333	0	0.693333	0	0	0	0	0	0.58	0	0	0	0	1.4	0.68
Am_Rn_151267	401	KXH26080.1_hypothetical protein CNYM01_02399 [Colletotrichum nymphaeae SA-01]	.	.	0	0	0.763333	0	0	0	0	0	0	0	1.64	0.65	0	0	0	0
Am_Rn_151268	401	.	.	.	0	0	0.926667	0	0	0	0	0	0	0	2.18	0	0.6	0	0	0
Am_Rn_151269	401	KXH45979.1_UbiD family decarboxylase [Colletotrichum nymphaeae SA-01]	.	IPR008440_Agglutinin-like protein repeat	0	0	0.746667	0	0	0	0	0	0	0	1.64	0	0.6	0	0	0
Am_Rn_151270	401	KAG6576231.1_PEK protein kinase [Phytophthora cinnamomi]	AT2G38620.4_cyclin-dependent kinase B1;2, GeneName=CDKB1;2	IPR000719_Protein kinase domain; IPR011009_Protein kinase-like domain superfamily	0.863333	0	0	0	0	1.19	1.4	0	0	0	0	0	0	0	0	0
Am_Rn_151271	401	.	.	.	0	0	0	0	0	0	0	0	0	0	0	0	0	0	0	0
Am_Rn_151272	401	RSL67249.1_hypothetical protein CEP54_003326 [Fusarium sp. AF-8]	.	IPR001138_Zn(2)-C6 fungal-type DNA-binding domain; IPR036864_Zn(2)-C6 fungal-type DNA-binding domain superfamily	0.816667	0	0	0	0	0.59	1.86	0	0	0	0	0	0	0	0	0
Am_Rn_151273	401	.	.	.	0	0	0	0	0	0	0	0	0	0	0	0	0	0	0	0
Am_Rn_151274	401	.	.	.	0	0.256667	0	0	0	0	0	0	0.77	0	0	0	0	0	0	0
Am_Rn_151275	401	.	.	.	0	0.666667	0	0.446667	0	0	0	0.65	0.77	0.58	0	0	0	1.34	0	0
Am_Rn_151276	401	.	.	IPR036629_YjbJ superfamily; IPR008462_CsbD-like domain	0	0	0	0	0	0	0	0	0	0	0	0	0	0	0	0
Am_Rn_151277	401	.	.	.	0	0	0	0	0	0	0	0	0	0	0	0	0	0	0	0
Am_Rn_151278	401	KXN71660.1_hypothetical protein CONCODRAFT_78229 [Conidiobolus coronatus NRRL 28638]	.	.	0	0	0	1.35333	0	0	0	0	0	0	0	0	0	2.68	0.7	0.68
Am_Rn_151279	401	.	.	.	0	0.256667	0.43	0.466667	0	0	0	0	0.77	0	0	1.29	0	0	1.4	0
Am_Rn_151280	401	XP_030558575.1_vigilin [Drosophila novamexicana]	.	.	0	0	0.91	0	0	0	0	0	0	0	2.73	0	0	0	0	0
Am_Rn_151281	401	KXH51493.1_RNA cap guanine-N2 methyltransferase [Colletotrichum simmondsii]	.	.	0	0	0.846667	0	0	0	0	0	0	0	0	1.94	0.6	0	0	0
Am_Rn_151282	401	KAF4042778.1_PX domain-containing protein [Phytophthora infestans] KAF4127938.1 PX domain-containing protein [Phytophthora infestans]	.	IPR027417_P-loop containing nucleoside triphosphate hydrolase	0.91	0	0	0	1.8	0	0.93	0	0	0	0	0	0	0	0	0
Am_Rn_151283	401	KAF2030089.1_aldehyde dehydrogenase [Setomelanomma holmii]	AT3G48000.1_aldehyde dehydrogenase 2B4, GeneName=ALDH2B4	IPR015590_Aldehyde dehydrogenase domain; IPR016161_Aldehyde/histidinol dehydrogenase	0	0.41	0.183333	0.223333	0	0	0	0.65	0	0.58	0.55	0	0	0.67	0	0
Am_Rn_151284	401	KAE9610380.1_putative T-complex protein 1, alpha subunit [Lupinus albus]	AT3G20050.1_T-complex protein 1 alpha subunit, GeneName=TCP-1	.	0	0	0.2	0	0	0	0	0	0	0	0	0	0.6	0	0	0
Am_Rn_151285	401	OSX69818.1_hypothetical protein BU14_1114s0003 [Porphyra umbilicalis]	AT5G16130.1_Ribosomal protein S7e family protein	IPR000554_Ribosomal protein S7e	0.946667	0	0	0	0	2.37	0.47	0	0	0	0	0	0	0	0	0
Am_Rn_151286	401	XP_009537481.1_hypothetical protein PHYSODRAFT_348327 [Phytophthora sojae] EGZ06717.1 hypothetical protein PHYSODRAFT_348327 [Phytophthora sojae]	.	.	0.753333	0	0	0	1.2	0.59	0.47	0	0	0	0	0	0	0	0	0
Am_Rn_151287	401	XP_030566549.1_uncharacterized protein LOC115766728 isoform X2 [Drosophila novamexicana]	.	.	0	0	0.726667	0	0	0	0	0	0	0	2.18	0	0	0	0	0
Am_Rn_151288	401	.	.	.	0	0	0.646667	0	0	0	0	0	0	0	0	1.94	0	0	0	0
Am_Rn_151289	401	.	.	.	0.156667	0	0	0	0	0	0.47	0	0	0	0	0	0	0	0	0
Am_Rn_151290	401	XP_026280275.1_geranylgeranyl pyrophosphate synthase [Frankliniella occidentalis]	.	.	0	0	0.546667	0	0	0	0	0	0	0	1.64	0	0	0	0	0
Am_Rn_151291	401	.	.	.	0.156667	0	0.4	0.226667	0	0	0.47	0	0	0	0	0	1.2	0	0	0.68
Am_Rn_151292	401	KXH29148.1_hypothetical protein CSIM01_02217 [Colletotrichum simmondsii]	.	.	0	0	0.796667	0	0	0	0	0	0	0	0	0	2.39	0	0	0
Am_Rn_151293	401	.	.	.	0	0	0.963333	0	0	0	0	0	0	0	1.64	0.65	0.6	0	0	0
Am_Rn_151294	401	KAE8749920.1_hypothetical protein FOCC_FOCC003389 [Frankliniella occidentalis]	.	IPR013087_Zinc finger C2H2-type; IPR036236_Zinc finger C2H2 superfamily	0	0	0.726667	0	0	0	0	0	0	0	2.18	0	0	0	0	0
Am_Rn_151295	401	KXH37243.1_hypothetical protein CSIM01_13459 [Colletotrichum simmondsii]	.	.	0	0	1.34333	0	0	0	0	0	0	0	1.64	0	2.39	0	0	0
Am_Rn_151296	401	KXH25567.1_hypothetical protein CNYM01_00348 [Colletotrichum nymphaeae SA-01]	.	.	0	0	0.746667	0	0	0	0	0	0	0	1.64	0	0.6	0	0	0
Am_Rn_151297	401	.	.	.	0	0	0	0	0	0	0	0	0	0	0	0	0	0	0	0
Am_Rn_151298	401	.	.	.	0	0	0.943333	0	0	0	0	0	0	0	2.18	0.65	0	0	0	0
Am_Rn_151299	401	XP_034247341.1_sister chromatid cohesion protein PDS5 homolog B [Thrips palmi]	.	.	0	0	0.996667	0	0	0	0	0	0	0	0	0	2.99	0	0	0
Am_Rn_151300	401	KYQ91790.1_severin [Tieghemostelium lacteum]	AT3G57410.10_villin 3, GeneName=VLN3	IPR007123_Gelsolin-like domain; IPR007122_Villin/Gelsolin	0.196667	0	0	0	0	0.59	0	0	0	0	0	0	0	0	0	0
Am_Rn_151301	401	XP_046133136.1_uncharacterized protein B0J15DRAFT_464176 [Fusarium solani] KAH7264269.1 hypothetical protein B0J15DRAFT_464176 [Fusarium solani]	.	IPR036236_Zinc finger C2H2 superfamily; IPR013087_Zinc finger C2H2-type	0.663333	0	0	0	0	0.59	1.4	0	0	0	0	0	0	0	0	0
Am_Rn_151302	401	XP_026278251.1_dynein heavy chain 3, axonemal [Frankliniella occidentalis]	.	.	0	0.193333	0.726667	0	0	0	0	0	0	0.58	2.18	0	0	0	0	0
Am_Rn_151303	401	KXH44604.1_hypothetical protein CNYM01_09483, partial [Colletotrichum nymphaeae SA-01]	.	.	0	0	0.996667	0	0	0	0	0	0	0	0	0	2.99	0	0	0
Am_Rn_151304	401	KXH28793.1_peptidase family M3 [Colletotrichum nymphaeae SA-01]	.	.	0	0	1.14333	0	0	0	0	0	0	0	1.64	0	1.79	0	0	0
Am_Rn_151305	401	KAG3108553.1_hypothetical protein PI125_g11722 [Phytophthora idaei] KAG3141302.1 hypothetical protein PI126_g15558 [Phytophthora idaei]	.	.	0.796667	0	0	0	1.8	0.59	0	0	0	0	0	0	0	0	0	0
Am_Rn_151306	401	.	.	.	0.196667	0.256667	0	0	0	0.59	0	0	0.77	0	0	0	0	0	0	0
Am_Rn_151307	401	KAG6920106.1_hypothetical protein DXG01_010174 [Tephrocybe rancida]	AT2G16130.1_polyol/monosaccharide transporter 2, GeneName=PMT2	IPR005828_Major facilitator, sugar transporter-like; IPR036259_MFS transporter superfamily	0	0	0	0.9	0	0	0	0	0	0	0	0	0	0	0	2.7
Am_Rn_151308	401	XP_026279346.1_uncharacterized protein LOC113207152 isoform X2 [Frankliniella occidentalis]	.	.	0	0	0.726667	0	0	0	0	0	0	0	2.18	0	0	0	0	0
Am_Rn_151309	401	XP_046127703.1_uncharacterized protein B0J15DRAFT_499510 [Fusarium solani] KAH7246799.1 hypothetical protein B0J15DRAFT_499510 [Fusarium solani]	.	IPR036420_BRCT domain superfamily	0.776667	0	0	0	0	0	2.33	0	0	0	0	0	0	0	0	0
Am_Rn_151310	401	XP_026285165.1_zinc finger protein 62-like isoform X2 [Frankliniella occidentalis]	.	IPR036236_Zinc finger C2H2 superfamily; IPR013087_Zinc finger C2H2-type	0	0	0.726667	0	0	0	0	0	0	0	2.18	0	0	0	0	0
Am_Rn_151311	401	XP_026292915.1_voltage-dependent L-type calcium channel subunit beta-2 isoform X1 [Frankliniella occidentalis]	.	.	0	0	0.943333	0	0	0	0	0	0	0	2.18	0.65	0	0	0	0
Am_Rn_151312	401	XP_035335455.1_uncharacterized protein HER10_EVM0012461 [Colletotrichum scovillei] KAF4782452.1 hypothetical protein HER10_EVM0012461 [Colletotrichum scovillei]	.	.	0	0	0.78	0	0	0	0	0	0	0	0.55	0	1.79	0	0	0
Am_Rn_151313	401	.	.	.	0	0	1.19667	0	0	0	0	0	0	0	0	0	3.59	0	0	0
Am_Rn_151314	401	XP_026289118.1_guanine nucleotide exchange factor subunit Rich isoform X2 [Frankliniella occidentalis]	.	.	0	0	0.546667	0	0	0	0	0	0	0	1.64	0	0	0	0	0
Am_Rn_151315	401	RMJ09590.1_hypothetical protein CDV36_010790, partial [Fusarium kuroshium] RTE69212.1 hypothetical protein BHE90_016404, partial [Fusarium euwallaceae]	.	.	0.776667	0	0	0	0	0	2.33	0	0	0	0	0	0	0	0	0
Am_Rn_151316	401	.	.	.	0	0	0	0.896667	0	0	0	0	0	0	0	0	0	1.34	0	1.35
Am_Rn_151317	401	XP_045803409.1_secreted RxLR effector protein 161-like [Trifolium pratense]	ATMG00810.1_DNA/RNA polymerases superfamily protein, GeneName=ORF240B	.	0	0.576667	0.2	0	0	0	0	0	0	1.73	0	0	0.6	0	0	0
Am_Rn_151318	401	KAE8751451.1_hypothetical protein FOCC_FOCC001698 [Frankliniella occidentalis]	.	IPR001606_ARID DNA-binding domain; IPR036431_ARID DNA-binding domain superfamily	0	0	0.4	0	0	0	0	0	0	0	0.55	0.65	0	0	0	0
Am_Rn_151319	401	.	.	.	0.156667	0.256667	0.2	0.45	0	0	0.47	0	0.77	0	0	0	0.6	0	0	1.35
Am_Rn_151320	401	KHN21230.1_Retrovirus-related Pol polyprotein from transposon TNT 1-94, partial [Glycine soja]	.	.	0	0.193333	0.2	0	0	0	0	0	0	0.58	0	0	0.6	0	0	0
Am_Rn_151321	401	.	.	.	0	0	0.996667	0	0	0	0	0	0	0	0	0	2.99	0	0	0
Am_Rn_151322	401	XP_046140459.1_uncharacterized protein B0J15DRAFT_383288 [Fusarium solani] KAH7275842.1 hypothetical protein B0J15DRAFT_383288 [Fusarium solani]	.	.	0.776667	0	0	0	0	0	2.33	0	0	0	0	0	0	0	0	0
Am_Rn_151323	401	KAG7055658.1_cytochrome P450 oxidoreductase [Colletotrichum scovillei] KAG7075136.1 cytochrome P450 oxidoreductase [Colletotrichum scovillei] KAG7082475.1 cytochrome P450 oxidoreductase [Colletotrichum scovillei]	.	.	0	0	0.78	0	0	0	0	0	0	0	1.09	0.65	0.6	0	0	0
Am_Rn_151324	401	.	.	.	0	0.77	0	0	0	0	0	0	0	2.31	0	0	0	0	0	0
Am_Rn_151325	401	KAE8742304.1_hypothetical protein FOCC_FOCC012183 [Frankliniella occidentalis]	.	IPR036444_Phospholipase A2 domain superfamily; IPR016090_Phospholipase A2 domain	0	0	0.763333	0	0	0	0	0	0	0	1.09	0	1.2	0	0	0
Am_Rn_151326	401	.	.	.	0	0.603333	0	0	0	0	0	0.65	0	1.16	0	0	0	0	0	0
Am_Rn_151327	401	.	.	.	0	0.41	0	0.233333	0	0	0	0.65	0	0.58	0	0	0	0	0.7	0
Am_Rn_151328	401	CCF32495.1_galactose-1-phosphate uridylyltransferase [Colletotrichum higginsianum]	.	IPR001937_Galactose-1-phosphate uridyl transferase, class I; IPR005850_Galactose-1-phosphate uridyl transferase, C-terminal; IPR036265_HIT-like superfamily	0	0	0.563333	0	0	0	0	0	0	0	1.09	0	0.6	0	0	0
Am_Rn_151329	401	XP_030993985.1_uncharacterized protein E0L32_006921 [Phialemoniopsis curvata] TPX12274.1 hypothetical protein E0L32_006921 [Phialemoniopsis curvata]	.	.	0.706667	0	0	0	0	1.19	0.93	0	0	0	0	0	0	0	0	0
Am_Rn_151330	401	XP_033461561.1_Nitroreductase [Dissoconium aciculare CBS 342.82] KAF1824525.1 Nitroreductase [Dissoconium aciculare CBS 342.82]	.	IPR029479_Nitroreductase; IPR000415_Nitroreductase-like	0	0.473333	0.363333	0	0	0	0	0.65	0.77	0	1.09	0	0	0	0	0
Am_Rn_151331	401	KXH33937.1_aldehyde dehydrogenase [Colletotrichum simmondsii]	AT3G66658.1_aldehyde dehydrogenase 22A1, GeneName=ALDH22A1	IPR015590_Aldehyde dehydrogenase domain; IPR016161_Aldehyde/histidinol dehydrogenase	0	0	0.943333	0	0	0	0	0	0	0	2.18	0.65	0	0	0	0
Am_Rn_151332	401	.	.	.	0.196667	0	0	0.223333	0	0.59	0	0	0	0	0	0	0	0.67	0	0
Am_Rn_151333	401	XP_004347153.1_EF hand domain containing protein [Acanthamoeba castellanii str. Neff] AFQ89890.1 myosin II light chain 2 [Acanthamoeba castellanii] ELR21771.1 EF hand domain containing protein [Acanthamoeba castellanii str. Neff]	AT1G66410.1_calmodulin 4, GeneName=CAM4	IPR002048_EF-hand domain; IPR011992_EF-hand domain pair	0	0.193333	0	0.446667	0	0	0	0	0	0.58	0	0	0	1.34	0	0
Am_Rn_151334	401	KAG7050974.1_DUF2347 superfamily protein [Colletotrichum scovillei] KAG7070012.1 DUF2347 superfamily protein [Colletotrichum scovillei]	.	IPR018626_Protein LCHN/Anr2	0	0.256667	0.563333	0	0	0	0	0	0.77	0	1.09	0	0.6	0	0	0
Am_Rn_151335	401	XP_036584155.1_1,4-alpha-glucan-branching enzyme [Colletotrichum truncatum] KAF6793544.1 1,4-alpha-glucan-branching enzyme [Colletotrichum truncatum]	AT2G36390.1_starch branching enzyme 2.1, GeneName=SBE2.1	IPR006047_Glycosyl hydrolase, family 13, catalytic domain; IPR017853_Glycoside hydrolase superfamily	0	0	0.646667	0	0	0	0	0	0	0	0	1.94	0	0	0	0
Am_Rn_151336	401	.	.	.	0.353333	0	0.216667	0	0	0.59	0.47	0	0	0	0	0.65	0	0	0	0
Am_Rn_151337	401	XP_046002037.1_uncharacterized protein C7974DRAFT_115651 [Boeremia exigua] KAH6643045.1 hypothetical protein C7974DRAFT_115651 [Boeremia exigua]	.	.	0	0.216667	0	0.67	0	0	0	0.65	0	0	0	0	0	2.01	0	0
Am_Rn_151338	401	KAG7050542.1_Ribosome biogenesis protein ERB1 [Colletotrichum scovillei] KAG7069585.1 Ribosome biogenesis protein ERB1 [Colletotrichum scovillei] KAG7073589.1 Ribosome biogenesis protein ERB1 [Colletotrichum scovillei] KXH45420.1 BOP1NT domain-containing protein [Colletotrichum nymphaeae SA-01]	AT2G40360.2_Transducin/WD40 repeat-like superfamily protein	.	0	0	0.763333	0	0	0	0	0	0	0	1.09	0	1.2	0	0	0
Am_Rn_151339	401	XP_046140209.1_potassium transporter-domain-containing protein [Fusarium solani] KAH7275592.1 potassium transporter-domain-containing protein [Fusarium solani]	AT4G13420.1_high affinity K+ transporter 5, GeneName=HAK5	IPR003855_Potassium transporter	0.62	0	0	0	0	0	1.86	0	0	0	0	0	0	0	0	0
Am_Rn_151340	401	XP_033459240.1_major facilitator superfamily transporter [Dissoconium aciculare CBS 342.82] KAF1822204.1 major facilitator superfamily transporter [Dissoconium aciculare CBS 342.82]	.	IPR036259_MFS transporter superfamily	0	0.986667	0	0	0	0	0	0.65	0	2.31	0	0	0	0	0	0
Am_Rn_151341	401	KXH51726.1_hypothetical protein CSIM01_04759 [Colletotrichum simmondsii] KXH59808.1 hypothetical protein CNYM01_05385 [Colletotrichum nymphaeae SA-01]	.	.	0	0	0.813333	0	0	0	0	0	0	0	0	0.65	1.79	0	0	0
Am_Rn_151342	401	KXH50291.1_hypothetical protein CNYM01_07914 [Colletotrichum nymphaeae SA-01]	.	.	0	0	0.746667	0	0	0	0	0	0	0	1.64	0	0.6	0	0	0
Am_Rn_151343	401	.	.	.	0	0	0.363333	0	0	0	0	0	0	0	1.09	0	0	0	0	0
Am_Rn_151344	401	.	.	.	0	0.51	0	0.233333	0	0	0	0	1.53	0	0	0	0	0	0.7	0
Am_Rn_151345	401	.	.	.	0.31	0	0	0	0	0	0.93	0	0	0	0	0	0	0	0	0
Am_Rn_151346	401	XP_003054453.1_uncharacterized protein NECHADRAFT_98906 [Fusarium vanettenii 77-13-4] EEU48740.1 hypothetical protein NECHADRAFT_98906 [Fusarium vanettenii 77-13-4]	.	IPR027469_Cation efflux transmembrane domain superfamily	0.466667	0	0	0	0	0	1.4	0	0	0	0	0	0	0	0	0
Am_Rn_151347	401	.	.	.	0.156667	0	0	0	0	0	0.47	0	0	0	0	0	0	0	0	0
Am_Rn_151348	401	MCI58566.1_hypothetical protein [Trifolium medium]	.	.	0	0	0	0.456667	0	0	0	0	0	0	0	0	0	0.67	0.7	0
Am_Rn_151349	401	KAE8888275.1_hypothetical protein PF003_g27444 [Phytophthora fragariae] KAE8953509.1 hypothetical protein PF011_g32391 [Phytophthora fragariae] KAE9054254.1 hypothetical protein PF007_g32688 [Phytophthora fragariae] KAE9158018.1 hypothetical protein PF002_g33215 [Phytophthora fragariae]	.	.	0.663333	0	0	0	0	0.59	1.4	0	0	0	0	0	0	0	0	0
Am_Rn_151350	401	.	.	.	0	0	0	0.93	0	0	0	0	0	0	0	0	0	0	2.79	0
Am_Rn_151351	401	XP_026291785.1_hydroxyacid oxidase 1 [Frankliniella occidentalis]	AT4G18360.3_Aldolase-type TIM barrel family protein, GeneName=GOX3	IPR000262_FMN-dependent dehydrogenase	0	0	0.363333	0	0	0	0	0	0	0	1.09	0	0	0	0	0
Am_Rn_151352	401	XP_046133257.1_rab-GTPase-TBC domain-containing protein [Fusarium solani] KAH7264390.1 rab-GTPase-TBC domain-containing protein [Fusarium solani]	.	.	0.466667	0	0	0	0	0	1.4	0	0	0	0	0	0	0	0	0
Am_Rn_151353	401	AAA20215.1_calponin, partial [Onchocerca volvulus]	.	IPR000557_Calponin repeat	0.353333	0	0	0	0	0.59	0.47	0	0	0	0	0	0	0	0	0
Am_Rn_151354	401	KXH51084.1_splicing factor u2af-associated protein 2 [Colletotrichum nymphaeae SA-01]	AT5G16260.1_RNA binding (RRM/RBD/RNP motifs) family protein, GeneName=ELF9	IPR035979_RNA-binding domain superfamily; IPR000504_RNA recognition motif domain	0	0	0.963333	0	0	0	0	0	0	0	1.64	0.65	0.6	0	0	0
Am_Rn_151355	401	.	.	.	0.556667	0	0	0	1.2	0	0.47	0	0	0	0	0	0	0	0	0
Am_Rn_151356	401	KAE8750268.1_hypothetical protein FOCC_FOCC003076 [Frankliniella occidentalis]	.	.	0	0	0.746667	0	0	0	0	0	0	0	1.64	0	0.6	0	0	0
Am_Rn_151357	401	KAG2408687.1_Retrovirus-related Pol polyprotein from transposon TNT 1-94 Protease [Vigna angularis]	.	.	0	0	0	0	0	0	0	0	0	0	0	0	0	0	0	0
Am_Rn_151358	401	.	.	.	0	0	0.183333	0.45	0	0	0	0	0	0	0.55	0	0	0	0	1.35
Am_Rn_151359	401	CAG5004248.1_unnamed protein product [Parnassius apollo]	AT3G05530.1_regulatory particle triple-A ATPase 5A, GeneName=RPT5A	.	0	0	0.796667	0	0	0	0	0	0	0	0	0	2.39	0	0	0
Am_Rn_151360	401	.	.	.	0	0	0.596667	0	0	0	0	0	0	0	0	0	1.79	0	0	0
Am_Rn_151361	401	XP_026282819.1_tyrosine-protein phosphatase non-receptor type 13-like [Frankliniella occidentalis] KAE8749720.1 hypothetical protein FOCC_FOCC003460 [Frankliniella occidentalis]	.	.	0	0	0.363333	0	0	0	0	0	0	0	1.09	0	0	0	0	0
Am_Rn_151362	401	.	.	.	0	0.193333	0.363333	0	0	0	0	0	0	0.58	1.09	0	0	0	0	0
Am_Rn_151363	401	.	.	.	0	0	0.726667	0	0	0	0	0	0	0	2.18	0	0	0	0	0
Am_Rn_151364	401	KAE8746360.1_hypothetical protein FOCC_FOCC006855 [Frankliniella occidentalis]	.	.	0	0	0.563333	0	0	0	0	0	0	0	1.09	0	0.6	0	0	0
Am_Rn_151365	401	.	.	.	0	0.193333	0	0	0	0	0	0	0	0.58	0	0	0	0	0	0
Am_Rn_151366	401	GAU43243.1_hypothetical protein TSUD_241340 [Trifolium subterraneum]	.	.	0	0.643333	0	0.223333	0	0	0	0	0.77	1.16	0	0	0	0.67	0	0
Am_Rn_151367	401	.	.	.	0	0	0.216667	0	0	0	0	0	0	0	0	0.65	0	0	0	0
Am_Rn_151368	401	.	.	.	0	0.766667	0	0.233333	0	0	0	0	2.3	0	0	0	0	0	0.7	0
Am_Rn_151369	401	MCH87529.1_retrovirus-related Pol polyprotein from transposon TNT 1-94 [Trifolium medium]	.	.	0.62	0	0	0	0	0	1.86	0	0	0	0	0	0	0	0	0
Am_Rn_151370	401	MCH82053.1_retrovirus-related Pol polyprotein from transposon TNT 1-94 [Trifolium medium]	AT4G23160.3_cysteine-rich RECEPTOR-like kinase, GeneName=CRK8	IPR043502_DNA/RNA polymerase superfamily; IPR013103_Reverse transcriptase, RNA-dependent DNA polymerase	0.2	0	0.2	0	0.6	0	0	0	0	0	0	0	0.6	0	0	0
Am_Rn_151371	401	XP_012572760.1_uncharacterized protein LOC101493873 [Cicer arietinum]	AT1G07850.1_transferring glycosyl group transferase (DUF604)	IPR006740_Protein of unknown function DUF604	0	0.256667	0.4	0	0	0	0	0	0.77	0	0.55	0.65	0	0	0	0
Am_Rn_151372	401	XP_026280835.1_protein GDAP2 homolog isoform X2 [Frankliniella occidentalis]	.	IPR043472_Macro domain-like	0	0	0.596667	0	0	0	0	0	0	0	0	0	1.79	0	0	0
Am_Rn_151373	401	XP_009520039.1_hypothetical protein PHYSODRAFT_325833 [Phytophthora sojae] EGZ24751.1 hypothetical protein PHYSODRAFT_325833 [Phytophthora sojae]	.	IPR016024_Armadillo-type fold	0.466667	0	0	0	0	0	1.4	0	0	0	0	0	0	0	0	0
Am_Rn_151374	401	KAH7061358.1_cytochrome-c oxidase chain VIIc [Macrophomina phaseolina]	.	.	0	0	0.183333	0	0	0	0	0	0	0	0.55	0	0	0	0	0
Am_Rn_151375	401	.	.	.	0	0	0.596667	0	0	0	0	0	0	0	0	0	1.79	0	0	0
Am_Rn_151376	401	KAG5887844.1_hypothetical protein JTB14_005610 [Gonioctena quinquepunctata]	.	IPR036055_LDL receptor-like superfamily; IPR002172_Low-density lipoprotein (LDL) receptor class A repeat	0	0	0.363333	0	0	0	0	0	0	0	1.09	0	0	0	0	0
Am_Rn_151377	401	XP_034238429.1_uncharacterized protein LOC117643577 [Thrips palmi]	.	IPR036034_PDZ superfamily; IPR001478_PDZ domain	0	0	0.546667	0	0	0	0	0	0	0	1.64	0	0	0	0	0
Am_Rn_151378	401	XP_046138400.1_uncharacterized protein B0J15DRAFT_109605 [Fusarium solani] KAH7273783.1 hypothetical protein B0J15DRAFT_109605 [Fusarium solani]	.	.	0.663333	0	0	0	0	0.59	1.4	0	0	0	0	0	0	0	0	0
Am_Rn_151379	401	KAH7668072.1_CBN-UBL-1 protein [Aphelenchus avenae]	AT1G23410.1_Ribosomal protein S27a / Ubiquitin family protein	IPR029071_Ubiquitin-like domain superfamily; IPR002906_Ribosomal protein S27a; IPR000626_Ubiquitin-like domain; IPR011332_Zinc-binding ribosomal protein; IPR019956_Ubiquitin domain	0.663333	0	0	0	0	0.59	1.4	0	0	0	0	0	0	0	0	0
Am_Rn_151380	401	.	.	.	0	0.643333	0.183333	0	0	0	0	0	0.77	1.16	0.55	0	0	0	0	0
Am_Rn_151381	401	XP_046129015.1_uncharacterized protein B0J15DRAFT_561591 [Fusarium solani] KAH7249254.1 hypothetical protein B0J15DRAFT_561591 [Fusarium solani]	.	.	0.706667	0	0	0	0	1.19	0.93	0	0	0	0	0	0	0	0	0
Am_Rn_151382	401	MCI09581.1_hypothetical protein [Trifolium medium]	.	.	0.79	0	0	0	0	2.37	0	0	0	0	0	0	0	0	0	0
Am_Rn_151383	401	.	.	.	0.196667	0	0	0	0	0.59	0	0	0	0	0	0	0	0	0	0
Am_Rn_151384	401	GAU47864.1_hypothetical protein TSUD_404350 [Trifolium subterraneum]	.	.	0.156667	0.236667	0.32	0	0	0	0.47	0	0.71	0	0.32	0.64	0	0	0	0
Am_Rn_151385	401	HCF25950.1_general stress protein [Cyanobacteria bacterium UBA11049]	.	IPR038725_General stress protein, FMN-binding split barrel domain	0	0	0	0.67	0	0	0	0	0	0	0	0	0	2.01	0	0
Am_Rn_151386	401	XP_001987691.1_ER membrane protein complex subunit 7 homolog [Drosophila grimshawi] EDW02558.1 GH19824 [Drosophila grimshawi]	.	IPR013784_Carbohydrate-binding-like fold; IPR019008_ER membrane protein complex subunit 7, beta-sandwich domain	0	0	0.363333	0	0	0	0	0	0	0	1.09	0	0	0	0	0
Am_Rn_151387	401	EQB55409.1_hypothetical protein CGLO_04670 [Colletotrichum gloeosporioides Cg-14]	.	.	0.196667	0	0.363333	0	0	0.59	0	0	0	0	1.09	0	0	0	0	0
Am_Rn_151388	401	PNX62733.1_hypothetical protein L195_g053132, partial [Trifolium pratense]	AT4G23160.3_cysteine-rich RECEPTOR-like kinase, GeneName=CRK8	.	0	0.193333	0.2	0	0	0	0	0	0	0.58	0	0	0.6	0	0	0
Am_Rn_151389	401	XP_009531836.1_hypothetical protein PHYSODRAFT_303546 [Phytophthora sojae] EGZ11503.1 hypothetical protein PHYSODRAFT_303546 [Phytophthora sojae]	.	.	0.553333	0	0	0	0	1.19	0.47	0	0	0	0	0	0	0	0	0
Am_Rn_151390	401	KAG4383496.1_hypothetical protein GLYMA_13G097900v4 [Glycine max] KAH1100656.1 hypothetical protein GYH30_035685 [Glycine max]	AT4G30190.1_H[+]-ATPase 2, GeneName=HA2	IPR023298_P-type ATPase, transmembrane domain superfamily; IPR004014_Cation-transporting P-type ATPase, N-terminal	0.2	0	0	0	0.6	0	0	0	0	0	0	0	0	0	0	0
Am_Rn_151391	401	XP_046132665.1_uncharacterized protein B0J15DRAFT_548165 [Fusarium solani] KAH7260569.1 hypothetical protein B0J15DRAFT_548165 [Fusarium solani]	.	.	0.706667	0	0	0	0	1.19	0.93	0	0	0	0	0	0	0	0	0
Am_Rn_151392	401	KAH8828155.1_hypothetical protein DL96DRAFT_1709445 [Flagelloscypha sp. PMI_526]	.	.	0.196667	0	0	0	0	0.59	0	0	0	0	0	0	0	0	0	0
Am_Rn_151393	401	XP_035330210.1_protein phosphatase 2C [Colletotrichum scovillei] KAF4777207.1 protein phosphatase 2C [Colletotrichum scovillei]	.	.	0	0.193333	0.563333	0	0	0	0	0	0	0.58	1.09	0	0.6	0	0	0
Am_Rn_151394	401	.	.	.	0	0	0.183333	0	0	0	0	0	0	0	0.55	0	0	0	0	0
Am_Rn_151395	401	.	.	.	0	0	0.613333	0	0	0	0	0	0	0	0.55	1.29	0	0	0	0
Am_Rn_151396	401	KAG7130386.1_Cell division control protein 4 like [Verticillium longisporum]	.	IPR001680_WD40 repeat; IPR036322_WD40-repeat-containing domain superfamily	0	0	0.363333	0.226667	0	0	0	0	0	0	1.09	0	0	0	0	0.68
Am_Rn_151397	401	KAE8900634.1_hypothetical protein PF003_g15370 [Phytophthora fragariae] KAE8926738.1 hypothetical protein PF009_g23077 [Phytophthora fragariae] KAE8978135.1 hypothetical protein PF011_g23373 [Phytophthora fragariae] KAE9075883.1 hypothetical protein PF010_g24127 [Phytophthora fragariae] KAE9082215.1 hypothetical protein PF007_g22357 [Phytophthora fragariae]	.	.	0.556667	0	0	0	1.2	0	0.47	0	0	0	0	0	0	0	0	0
Am_Rn_151398	401	XP_026276266.1_protoheme IX farnesyltransferase, mitochondrial [Frankliniella occidentalis]	.	.	0	0	0.596667	0	0	0	0	0	0	0	0	0	1.79	0	0	0
Am_Rn_151399	401	KXH45555.1_subtilase [Colletotrichum nymphaeae SA-01]	.	.	0	0	0.563333	0	0	0	0	0	0	0	1.09	0	0.6	0	0	0
Am_Rn_151400	401	XP_035336308.1_uncharacterized protein HER10_EVM0008526 [Colletotrichum scovillei] KAF4783305.1 hypothetical protein HER10_EVM0008526 [Colletotrichum scovillei]	.	.	0	0	0.4	0	0	0	0	0	0	0	0	0	1.2	0	0	0
Am_Rn_151401	401	XP_045830908.1_uncharacterized protein LOC123922206 [Trifolium pratense]	.	.	0	0.386667	0	0.226667	0	0	0	0	0	1.16	0	0	0	0	0	0.68
Am_Rn_151402	401	KAE8752757.1_protein MMS22-like [Frankliniella occidentalis]	.	IPR029425_Protein MMS22-like, N-terminal	0	0	0.763333	0	0	0	0	0	0	0	1.64	0.65	0	0	0	0
Am_Rn_151403	401	XP_046135330.1_triose-phosphate transporter family-domain-containing protein [Fusarium solani] KAH7268760.1 triose-phosphate transporter family-domain-containing protein [Fusarium solani]	.	.	0.62	0	0	0	0	0	1.86	0	0	0	0	0	0	0	0	0
Am_Rn_151404	401	XP_027368282.1_uncharacterized protein LOC113874249 [Abrus precatorius]	.	.	0.2	0.216667	0	0.223333	0.6	0	0	0.65	0	0	0	0	0	0.67	0	0
Am_Rn_151405	401	XP_046125782.1_replication fork protection component Swi3-domain-containing protein [Fusarium solani] KAH7237416.1 replication fork protection component Swi3-domain-containing protein [Fusarium solani]	.	.	0.466667	0	0	0	0	0	1.4	0	0	0	0	0	0	0	0	0
Am_Rn_151406	401	.	.	.	0	0	0.6	0	0	0	0	0	0	0	0.55	0.65	0.6	0	0	0
Am_Rn_151407	401	RHN42389.1_putative RNA-directed DNA polymerase [Medicago truncatula]	.	.	0	0	0	0.466667	0	0	0	0	0	0	0	0	0	0	1.4	0
Am_Rn_151408	401	KAH8730115.1_vacuolar membrane PQ loop repeat protein [Phaeosphaeriaceae sp. PMI808]	.	.	0	0	0	0.67	0	0	0	0	0	0	0	0	0	2.01	0	0
Am_Rn_151409	401	XP_046136192.1_alkaline-phosphatase-like protein [Fusarium solani] KAH7271575.1 alkaline-phosphatase-like protein [Fusarium solani]	.	IPR017850_Alkaline-phosphatase-like, core domain superfamily; IPR002591_Type I phosphodiesterase/nucleotide pyrophosphatase/phosphate transferase	0.506667	0	0	0	0	0.59	0.93	0	0	0	0	0	0	0	0	0
Am_Rn_151410	401	KAF2222443.1_thioredoxin-like protein [Elsinoe ampelina]	.	.	0	0	0	0.67	0	0	0	0	0	0	0	0	0	2.01	0	0
Am_Rn_151411	401	.	.	.	0	0	0.646667	0	0	0	0	0	0	0	0	1.94	0	0	0	0
Am_Rn_151412	401	.	.	.	0	0	0	0	0	0	0	0	0	0	0	0	0	0	0	0
Am_Rn_151413	401	KAE8744316.1_hypothetical protein FOCC_FOCC009039 [Frankliniella occidentalis]	.	.	0	0	0.4	0	0	0	0	0	0	0	0.55	0.65	0	0	0	0
Am_Rn_151414	401	MCI26715.1_hypothetical protein [Trifolium medium]	.	.	0	0	0.383333	0	0	0	0	0	0	0	0.55	0	0.6	0	0	0
Am_Rn_151415	401	.	.	.	0	0	0	0.696667	0	0	0	0	0	0	0	0	0	0	2.09	0
Am_Rn_151416	401	XP_026278572.1_mucin-2-like isoform X5 [Frankliniella occidentalis]	.	.	0	0	0.546667	0	0	0	0	0	0	0	1.64	0	0	0	0	0
Am_Rn_151417	401	.	.	.	0.4	0	0	0.223333	1.2	0	0	0	0	0	0	0	0	0.67	0	0
Am_Rn_151418	401	.	.	.	0.2	0	0	0	0.6	0	0	0	0	0	0	0	0	0	0	0
Am_Rn_151419	401	.	.	.	0	0	0.363333	0.226667	0	0	0	0	0	0	1.09	0	0	0	0	0.68
Am_Rn_151420	401	XP_018493731.1_potential E3 ubiquitin-protein ligase ariadne-1 isoform X2 [Galendromus occidentalis]	.	IPR001841_Zinc finger, RING-type; IPR002867_IBR domain	0	0	0	0	0	0	0	0	0	0	0	0	0	0	0	0
Am_Rn_151421	401	EQB46309.1_hypothetical protein CGLO_14650 [Colletotrichum gloeosporioides Cg-14]	.	IPR036322_WD40-repeat-containing domain superfamily	0	0	0.4	0	0	0	0	0	0	0	0	0	1.2	0	0	0
Am_Rn_151422	401	.	.	IPR035986_PKD domain superfamily	0	0	0	0	0	0	0	0	0	0	0	0	0	0	0	0
Am_Rn_151423	401	XP_018386592.1_amino-acid permease inda1 [Alternaria alternata] RYN18547.1 Amino-acid permease [Alternaria tenuissima] KAH6844143.1 amino-acid permease inda1 [Alternaria alternata] OAG21171.1 amino-acid permease inda1 [Alternaria alternata] RYN50279.1 Amino-acid permease [Alternaria tenuissima] RYN56065.1 Amino-acid permease [Alternaria tenuissima]	.	IPR004841_Amino acid permease/ SLC12A domain	0	0	0	0.456667	0	0	0	0	0	0	0	0	0	0.67	0.7	0
Am_Rn_151424	401	XP_001983706.1_protein extra-macrochaetae [Drosophila grimshawi] EDV96054.1 GH15419 [Drosophila grimshawi]	.	.	0	0	0.546667	0	0	0	0	0	0	0	1.64	0	0	0	0	0
Am_Rn_151425	401	.	.	.	0	0	0	0	0	0	0	0	0	0	0	0	0	0	0	0
Am_Rn_151426	401	.	.	.	0.31	0	0	0	0	0	0.93	0	0	0	0	0	0	0	0	0
Am_Rn_151427	401	XP_035334946.1_mannan endo-1,4-beta-mannosidase C [Colletotrichum scovillei] KXH33452.1 mannan endo-1,4-beta-mannosidase C [Colletotrichum nymphaeae SA-01] KXH50675.1 mannan endo-1,4-beta-mannosidase C [Colletotrichum simmondsii] KAF4781943.1 mannan endo-1,4-beta-mannosidase C [Colletotrichum scovillei] KAH8421772.1 mannan endo-1 [Colletotrichum scovillei] KAH8421968.1 mannan endo-1 [Colletotrich…	.	IPR017853_Glycoside hydrolase superfamily	0	0	0.546667	0	0	0	0	0	0	0	1.64	0	0	0	0	0
Am_Rn_151428	401	XP_008892096.1_hypothetical protein, variant [Phytophthora parasitica INRA-310] ETI49771.1 hypothetical protein, variant [Phytophthora parasitica P1569] ETK89535.1 hypothetical protein, variant [Phytophthora parasitica] ETO78394.1 hypothetical protein, variant [Phytophthora parasitica P1976] ETP19408.1 hypothetical protein, variant [Phytophthora parasitica CJ01A1] ETP47327.1 hypothetical protein,…	.	IPR036322_WD40-repeat-containing domain superfamily	0.353333	0	0	0	0	0.59	0.47	0	0	0	0	0	0	0	0	0
Am_Rn_151429	401	TMW67724.1_hypothetical protein Poli38472_007396 [Pythium oligandrum]	AT1G17000.1_trehalose-phosphatase/synthase 3, GeneName=TPS3	IPR001830_Glycosyl transferase, family 20	0.466667	0	0	0	0	0	1.4	0	0	0	0	0	0	0	0	0
Am_Rn_151430	401	KAH7726393.1_proteasome subunit alpha type 3 [Aphelenchus avenae]	AT2G27020.1_20S proteasome alpha subunit G1, GeneName=PAG1	IPR000426_Proteasome alpha-subunit, N-terminal domain; IPR001353_Proteasome, subunit alpha/beta; IPR029055_Nucleophile aminohydrolases, N-terminal	0.593333	0	0	0	0	1.78	0	0	0	0	0	0	0	0	0	0
Am_Rn_151431	401	.	.	.	0	0	0	0	0	0	0	0	0	0	0	0	0	0	0	0
Am_Rn_151432	401	.	.	.	0	0	0.183333	0	0	0	0	0	0	0	0.55	0	0	0	0	0
Am_Rn_151433	401	XP_026274689.1_uncharacterized protein LOC113203947 [Frankliniella occidentalis] KAE8745895.1 hypothetical protein FOCC_FOCC007413 [Frankliniella occidentalis]	.	.	0	0	0.363333	0	0	0	0	0	0	0	1.09	0	0	0	0	0
Am_Rn_151434	401	XP_003051261.1_uncharacterized protein NECHADRAFT_93712 [Fusarium vanettenii 77-13-4] EEU45548.1 hypothetical protein NECHADRAFT_93712 [Fusarium vanettenii 77-13-4]	.	.	0.156667	0	0	0	0	0	0.47	0	0	0	0	0	0	0	0	0
Am_Rn_151435	401	KAG8626391.1_hypothetical protein KVT40_005336 [Elsinoe batatas]	.	.	0	0	0	0.67	0	0	0	0	0	0	0	0	0	2.01	0	0
Am_Rn_151436	401	.	.	.	0	0.193333	0	0.226667	0	0	0	0	0	0.58	0	0	0	0	0	0.68
Am_Rn_151437	401	XP_003051298.1_uncharacterized protein NECHADRAFT_41096 [Fusarium vanettenii 77-13-4] EEU45585.1 hypothetical protein NECHADRAFT_41096 [Fusarium vanettenii 77-13-4]	.	IPR021851_Protein of unknown function DUF3455	0.466667	0	0	0	0	0	1.4	0	0	0	0	0	0	0	0	0
Am_Rn_151438	401	KAG6609044.1_early endosome antigen 1-like [Phytophthora cinnamomi]	.	IPR000008_C2 domain; IPR035892_C2 domain superfamily	0.396667	0	0	0	0	1.19	0	0	0	0	0	0	0	0	0	0
Am_Rn_151439	401	KAF5258313.1_hypothetical protein FOXYS1_11118 [Fusarium oxysporum]	.	IPR016035_Acyl transferase/acyl hydrolase/lysophospholipase	0.31	0	0	0	0	0	0.93	0	0	0	0	0	0	0	0	0
Am_Rn_151440	401	XP_009523767.1_hypothetical protein PHYSODRAFT_490665 [Phytophthora sojae] EGZ21050.1 hypothetical protein PHYSODRAFT_490665 [Phytophthora sojae]	.	.	0.31	0	0	0	0	0	0.93	0	0	0	0	0	0	0	0	0
Am_Rn_151441	401	.	.	.	0	0.45	0	0	0	0	0	0	0.77	0.58	0	0	0	0	0	0
Am_Rn_151442	401	XP_009528698.1_hypothetical protein PHYSODRAFT_315572 [Phytophthora sojae] EGZ14949.1 hypothetical protein PHYSODRAFT_315572 [Phytophthora sojae]	.	.	0.156667	0	0	0	0	0	0.47	0	0	0	0	0	0	0	0	0
Am_Rn_151443	401	KAF9187673.1_60S ribosomal protein L17 [Haplosporangium sp. Z 767] KAF9192308.1 60S ribosomal protein L17 [Haplosporangium sp. Z 11] KAF9196635.1 60S ribosomal protein L17 [Haplosporangium sp. Z 11]	AT1G67430.1_Ribosomal protein L22p/L17e family protein	.	0	0.216667	0.183333	0	0	0	0	0.65	0	0	0.55	0	0	0	0	0
Am_Rn_151444	401	MCI68444.1_RNA-directed DNA polymerase (Reverse transcriptase) [Trifolium medium]	.	.	0.156667	0	0	0	0	0	0.47	0	0	0	0	0	0	0	0	0
Am_Rn_151445	400	.	.	.	1.03333	6.16	4.47	4.86333	0.6	1.88	0.62	7.26	6.47	4.75	5.95	4.19	3.27	1.6	6.25	6.74
Am_Rn_151446	400	KHN32275.1_General transcription factor 3C polypeptide 3, partial [Glycine soja]	.	.	0.313333	0.46	0.633333	1.33667	0	0	0.94	1.38	0	0	0	1.3	0.6	1.47	1.47	1.07
Am_Rn_151447	400	GAV72115.1_RRM_1 domain-containing protein/RRM_6 domain-containing protein [Cephalotus follicularis]	AT2G21440.1_RNA-binding (RRM/RBD/RNP motifs) family protein	.	1.94	6.51667	2.23	4.56	1.82	1.19	2.81	5.27	8.47	5.81	1.65	3.24	1.8	4.04	4.21	5.43
Am_Rn_151448	400	.	.	.	0	0.176667	0.446667	0.466667	0	0	0	0	0	0.53	0	1.34	0	1.4	0	0
Am_Rn_151449	400	.	.	.	0.696667	0.193333	0.77	0.71	0	1.62	0.47	0	0	0.58	0	0.81	1.5	0	0	2.13
Am_Rn_151450	400	.	.	.	0	0	0	0	0	0	0	0	0	0	0	0	0	0	0	0
Am_Rn_151451	400	.	.	.	0	0.193333	8.45	0	0	0	0	0	0	0.58	24.7	0.65	0	0	0	0
Am_Rn_151452	400	.	.	.	0.156667	0	0.65	1.81	0	0	0.47	0	0	0	0	1.95	0	2.69	0.7	2.04
Am_Rn_151453	400	MCI46080.1_hypothetical protein [Trifolium medium]	.	.	0.513333	1.18667	0.383333	1.13333	0.6	0	0.94	0.66	0	2.9	0.55	0	0.6	2.02	0.7	0.68
Am_Rn_151454	400	.	.	.	0	0.733333	0	0	0	0	0	0.66	1.54	0	0	0	0	0	0	0
Am_Rn_151455	400	KAG8367702.1_hypothetical protein BUALT_Bualt16G0100500 [Buddleja alternifolia]	.	.	0	0	3.71	0	0	0	0	0	0	0	6.04	3.89	1.2	0	0	0
Am_Rn_151456	400	TKY66734.1_Long-chain-alcohol oxidase FAO1 [Spatholobus suberectus]	AT1G03990.1_Long-chain fatty alcohol dehydrogenase family protein	.	0	0.9	1.18333	0	0	0	0	0	1.54	1.16	1.65	1.3	0.6	0	0	0
Am_Rn_151457	400	XP_046138765.1_cytochrome C oxidase copper chaperone-domain-containing protein [Fusarium solani] KAH7274148.1 cytochrome C oxidase copper chaperone-domain-containing protein [Fusarium solani]	.	.	1.56333	0	0	0	0	0	4.69	0	0	0	0	0	0	0	0	0
Am_Rn_151458	400	XP_024640547.1_uncharacterized protein LOC112422057 [Medicago truncatula]	.	IPR007527_Zinc finger, SWIM-type; IPR006564_Zinc finger, PMZ-type	0	0.193333	1.45	0	0	0	0	0	0	0.58	0.55	2.6	1.2	0	0	0
Am_Rn_151459	400	.	.	.	0.356667	0.22	0	0.233333	0.6	0	0.47	0.66	0	0	0	0	0	0	0.7	0
Am_Rn_151460	400	.	.	.	0	0	0	0.226667	0	0	0	0	0	0	0	0	0	0	0	0.68
Am_Rn_151461	400	KOM38623.1_hypothetical protein LR48_Vigan03g200500 [Vigna angularis]	.	.	0.2	0.993333	0	0	0.6	0	0	0.66	0	2.32	0	0	0	0	0	0
Am_Rn_151462	400	.	.	.	0	0	2.21333	0	0	0	0	0	0	0	6.04	0	0.6	0	0	0
Am_Rn_151463	400	.	.	.	0.2	0.193333	0.416667	0.466667	0.6	0	0	0	0	0.58	0	0.65	0.6	0	1.4	0
Am_Rn_151464	400	NWZ16953.1_H3C protein [Agelaius phoeniceus]	AT1G09200.1_Histone superfamily protein	.	0	0	1.64667	0	0	0	0	0	0	0	4.94	0	0	0	0	0
Am_Rn_151465	400	.	.	.	1.00667	0	0.183333	0.45	3.02	0	0	0	0	0	0.55	0	0	1.35	0	0
Am_Rn_151466	400	XP_009521422.1_hypothetical protein PHYSODRAFT_555626 [Phytophthora sojae] EGZ26134.1 hypothetical protein PHYSODRAFT_555626 [Phytophthora sojae]	.	.	1.83	0	0	0	3.02	0.6	1.87	0	0	0	0	0	0	0	0	0
Am_Rn_151467	400	KXH37700.1_alcohol dehydrogenase GroES-like domain-containing protein [Colletotrichum nymphaeae SA-01]	.	IPR011032_GroES-like superfamily	0	0	2.21667	0.226667	0	0	0	0	0	0	1.65	2.6	2.4	0	0	0.68
Am_Rn_151468	400	XP_046137400.1_uncharacterized protein B0J15DRAFT_187359 [Fusarium solani] KAH7272783.1 hypothetical protein B0J15DRAFT_187359 [Fusarium solani]	.	.	0.936667	0	0	0	0	0	2.81	0	0	0	0	0	0	0	0	0
Am_Rn_151469	400	GJE86575.1_glycoside hydrolase family 5 protein [Phanerochaete sordida]	.	.	1.56333	0	0	0	0	0	4.69	0	0	0	0	0	0	0	0	0
Am_Rn_151470	400	KAG7387517.1_hypothetical protein PHYPSEUDO_014039 [Phytophthora pseudosyringae]	.	.	1.94667	0	0	0	0.6	4.77	0.47	0	0	0	0	0	0	0	0	0
Am_Rn_151471	400	.	.	.	0	0	1.85333	0	0	0	0	0	0	0	0	1.95	3.61	0	0	0
Am_Rn_151472	400	.	.	.	0.356667	0	0	0	0.6	0	0.47	0	0	0	0	0	0	0	0	0
Am_Rn_151473	400	.	.	.	0	0	0.55	0	0	0	0	0	0	0	1.65	0	0	0	0	0
Am_Rn_151474	400	KXH54450.1_hypothetical protein CSAL01_00606 [Colletotrichum salicis]	.	.	0	0	1.36667	0	0	0	0	0	0	0	2.2	1.3	0.6	0	0	0
Am_Rn_151475	400	.	.	.	0	0	2.19667	0	0	0	0	0	0	0	6.59	0	0	0	0	0
Am_Rn_151476	400	KAG6612977.1_Adenosylhomocysteinase [Phytophthora cinnamomi]	AT4G13940.4_S-adenosyl-L-homocysteine hydrolase, GeneName=HOG1	IPR000043_Adenosylhomocysteinase-like	1.22	0	0	0	0	1.79	1.87	0	0	0	0	0	0	0	0	0
Am_Rn_151477	400	.	.	.	0	0	0	0	0	0	0	0	0	0	0	0	0	0	0	0
Am_Rn_151478	400	.	.	.	0	0	0.933333	0	0	0	0	0	0	0	2.2	0	0.6	0	0	0
Am_Rn_151479	400	.	.	.	0	0	1.66333	0	0	0	0	0	0	0	4.39	0	0.6	0	0	0
Am_Rn_151480	400	XP_035336547.1_MBOAT family protein [Colletotrichum scovillei] KAF4783544.1 MBOAT family protein [Colletotrichum scovillei]	.	.	0	0	1.28	0	0	0	0	0	0	0	3.84	0	0	0	0	0
Am_Rn_151481	400	.	.	.	0.513333	0.22	0	0.223333	0.6	0	0.94	0.66	0	0	0	0	0	0.67	0	0
Am_Rn_151482	400	XP_034238559.1_E3 ubiquitin-protein ligase Ubr3 isoform X4 [Thrips palmi]	.	.	0	0.193333	0.583333	0	0	0	0	0	0	0.58	1.1	0.65	0	0	0	0
Am_Rn_151483	400	KXH47040.1_zinc carboxypeptidase [Colletotrichum simmondsii]	.	.	0	0	1.68	0	0	0	0	0	0	0	4.39	0.65	0	0	0	0
Am_Rn_151484	400	.	.	.	0	0.67	0	1.12	0	0	0	0.66	0.77	0.58	0	0	0	3.36	0	0
Am_Rn_151485	400	XP_026272180.1_neurofilament medium polypeptide-like [Frankliniella occidentalis] KAE8737478.1 hypothetical protein FOCC_FOCC017060 [Frankliniella occidentalis]	.	.	0	0	1.28	0	0	0	0	0	0	0	3.84	0	0	0	0	0
Am_Rn_151486	400	KAF8002711.1_hypothetical protein HF325_003676 [Metschnikowia persimmonesis] QBM86999.1 SSU ribosomal protein S2P [Metschnikowia aff. pulcherrima]	.	.	0	0	1.38333	0	0	0	0	0	0	0	1.1	0.65	2.4	0	0	0
Am_Rn_151487	400	.	.	.	0	0	1.01667	0.226667	0	0	0	0	0	0	0	0.65	2.4	0	0	0.68
Am_Rn_151488	400	.	.	.	0	0	0.95	0	0	0	0	0	0	0	2.2	0.65	0	0	0	0
Am_Rn_151489	400	.	.	.	0.963333	0	0	0	2.42	0	0.47	0	0	0	0	0	0	0	0	0
Am_Rn_151490	400	.	.	.	0	0	0	0	0	0	0	0	0	0	0	0	0	0	0	0
Am_Rn_151491	400	RSL73177.1_hypothetical protein CEP54_000407 [Fusarium sp. AF-8]	AT3G19950.1_RING/U-box superfamily protein	IPR001841_Zinc finger, RING-type	1.53333	0	0	0	0	1.79	2.81	0	0	0	0	0	0	0	0	0
Am_Rn_151492	400	XP_018131327.1_hypothetical protein VE01_04588 [Pseudogymnoascus verrucosus] XP_024328120.1 hypothetical protein VC83_00193 [Pseudogymnoascus destructans] OBT40287.1 hypothetical protein VE00_09636 [Pseudogymnoascus sp. WSF 3629] OBT51359.1 hypothetical protein VE04_07580 [Pseudogymnoascus sp. 24MN13] OBT60678.1 hypothetical protein VE03_09877 [Pseudogymnoascus sp. 23342-1-I1] OBT79853.1 hypothet…	.	.	0	1.56	0	0	0	0	0	1.98	1.54	1.16	0	0	0	0	0	0
Am_Rn_151493	400	.	AT1G50380.1_Prolyl oligopeptidase family protein	.	0	0.256667	0	0.233333	0	0	0	0	0.77	0	0	0	0	0	0.7	0
Am_Rn_151494	400	.	.	.	0	0.386667	0.2	0.936667	0	0	0	0	0	1.16	0	0	0.6	0	2.81	0
Am_Rn_151495	400	TMW62268.1_hypothetical protein Poli38472_009761 [Pythium oligandrum]	AT5G47030.1_ATPase, F1 complex, delta/epsilon subunit	.	1.22667	0	0	0	1.81	0	1.87	0	0	0	0	0	0	0	0	0
Am_Rn_151496	400	XP_040868452.1_uncharacterized protein LOC100805217 isoform X1 [Glycine max] XP_040868453.1 uncharacterized protein LOC100805217 isoform X1 [Glycine max]	AT4G23160.3_cysteine-rich RECEPTOR-like kinase, GeneName=CRK8	IPR013103_Reverse transcriptase, RNA-dependent DNA polymerase	0.356667	0	0.2	0	0.6	0	0.47	0	0	0	0	0	0.6	0	0	0
Am_Rn_151497	400	RSL45767.1_hypothetical protein CEP53_010633 [Fusarium sp. AF-6]	.	.	1.40667	0	0	0	0	0	4.22	0	0	0	0	0	0	0	0	0
Am_Rn_151498	400	.	.	.	0	0	1.34667	0	0	0	0	0	0	0	2.74	1.3	0	0	0	0
Am_Rn_151499	400	.	.	.	0	0	1.46333	0	0	0	0	0	0	0	4.39	0	0	0	0	0
Am_Rn_151500	400	XP_043173421.1_uncharacterized protein ALTATR162_LOCUS9850 [Alternaria atra] CAG5181818.1 unnamed protein product [Alternaria atra]	.	.	0	0.606667	0	0.45	0	0	0	0.66	0	1.16	0	0	0	1.35	0	0
Am_Rn_151501	400	.	.	.	0	0	0	0	0	0	0	0	0	0	0	0	0	0	0	0
Am_Rn_151502	400	.	.	.	0	0	1.46333	0	0	0	0	0	0	0	4.39	0	0	0	0	0
Am_Rn_151503	400	.	.	.	1.13667	0	0	0	0.6	0	2.81	0	0	0	0	0	0	0	0	0
Am_Rn_151504	400	.	.	.	1.25	0	0	0	0	0	3.75	0	0	0	0	0	0	0	0	0
Am_Rn_151505	400	KAG7055081.1_carboxymuconolactone decarboxylase [Colletotrichum scovillei] KAG7074527.1 carboxymuconolactone decarboxylase [Colletotrichum scovillei] KAG7081831.1 carboxymuconolactone decarboxylase [Colletotrichum scovillei]	.	IPR029032_AhpD-like	0	0	1.55	0	0	0	0	0	0	0	2.2	0.65	1.8	0	0	0
Am_Rn_151506	400	KAG6623352.1_Transmembrane protein [Phytophthora cinnamomi]	.	.	0.956667	0	0	0	1.21	1.19	0.47	0	0	0	0	0	0	0	0	0
Am_Rn_151507	400	.	.	.	0	0	0.733333	0	0	0	0	0	0	0	2.2	0	0	0	0	0
Am_Rn_151508	400	.	.	.	1.07333	0	0	0	1.81	0	1.41	0	0	0	0	0	0	0	0	0
Am_Rn_151509	400	XP_035331733.1_uncharacterized protein HER10_EVM0009631 [Colletotrichum scovillei] KAF4778730.1 hypothetical protein HER10_EVM0009631 [Colletotrichum scovillei]	AT2G23820.2_Metal-dependent phosphohydrolase	IPR006674_HD domain	0	0	0.75	0	0	0	0	0	0	0	1.65	0	0.6	0	0	0
Am_Rn_151510	400	.	.	.	0	0	1.31333	0	0	0	0	0	0	0	3.29	0.65	0	0	0	0
Am_Rn_151511	400	XP_009515156.1_hypothetical protein PHYSODRAFT_358351 [Phytophthora sojae] EGZ27881.1 hypothetical protein PHYSODRAFT_358351 [Phytophthora sojae]	.	IPR000534_Semialdehyde dehydrogenase, NAD-binding; IPR036291_NAD(P)-binding domain superfamily	0.823333	0	0	0	0	0.6	1.87	0	0	0	0	0	0	0	0	0
Am_Rn_151512	400	XP_026279624.1_lysine-specific demethylase 5A-like [Frankliniella occidentalis] KAE8744261.1 hypothetical protein FOCC_FOCC009077 [Frankliniella occidentalis]	.	.	0	0	1.31333	0	0	0	0	0	0	0	2.74	0	1.2	0	0	0
Am_Rn_151513	400	.	.	.	0.87	0	0	0	0.6	0.6	1.41	0	0	0	0	0	0	0	0	0
Am_Rn_151514	400	PNX62411.1_ATP-dependent DNA helicase PIF1, partial [Trifolium pratense]	.	.	0	0	1.11333	0	0	0	0	0	0	0	2.74	0	0.6	0	0	0
Am_Rn_151515	400	.	.	.	0.403333	0	0.216667	0	1.21	0	0	0	0	0	0	0.65	0	0	0	0
Am_Rn_151516	400	XP_009526634.1_nicotinate phosphoribosyltransferase, Zn-binding site [Phytophthora sojae] EGZ17576.1 nicotinate phosphoribosyltransferase, Zn-binding site [Phytophthora sojae]	AT2G23420.1_nicotinate phosphoribosyltransferase 2, GeneName=NAPRT2	IPR036068_Nicotinate phosphoribosyltransferase-like, C-terminal; IPR041619_Nicotinate phosphoribosyltransferase C-terminal domain	0.953333	0	0	0	0.6	1.79	0.47	0	0	0	0	0	0	0	0	0
Am_Rn_151517	400	XP_026284104.1_probable ATP-dependent RNA helicase DDX17 isoform X3 [Frankliniella occidentalis]	AT1G55150.1_DEA(D/H)-box RNA helicase family protein, GeneName=RH20	IPR027417_P-loop containing nucleoside triphosphate hydrolase; IPR011545_DEAD/DEAH box helicase domain	0	0	1.40333	0	0	0	0	0	0	0	0	0	4.21	0	0	0
Am_Rn_151518	400	.	.	.	0	0	0.766667	0	0	0	0	0	0	0	1.65	0.65	0	0	0	0
Am_Rn_151519	400	KAF2261414.1_60S ribosomal protein L23 [Didymosphaeria enalia]	AT2G33370.1_Ribosomal protein L14p/L23e family protein	IPR036853_Ribosomal protein L14 superfamily; IPR000218_Ribosomal protein L14P	0	0	0	1.14	0	0	0	0	0	0	0	0	0	2.02	1.4	0
Am_Rn_151520	400	.	.	.	0.2	0	0	0.226667	0	0.6	0	0	0	0	0	0	0	0	0	0.68
Am_Rn_151521	400	.	.	.	0	0	0.2	0.223333	0	0	0	0	0	0	0	0	0.6	0.67	0	0
Am_Rn_151522	400	XP_046126783.1_uncharacterized protein B0J15DRAFT_501737 [Fusarium solani] KAH7242998.1 hypothetical protein B0J15DRAFT_501737 [Fusarium solani]	.	.	0.47	0	0	0	0	0	1.41	0	0	0	0	0	0	0	0	0
Am_Rn_151523	400	KXH27028.1_SPFH domain/Band 7 family protein [Colletotrichum simmondsii]	AT5G25260.1_SPFH/Band 7/PHB domain-containing membrane-associated protein family	.	0	0	0.966667	0	0	0	0	0	0	0	1.1	0	1.8	0	0	0
Am_Rn_151524	400	.	.	.	0	0	0	1.35	0	0	0	0	0	0	0	0	0	2.69	0	1.36
Am_Rn_151525	400	.	.	.	0.2	0.44	0	0	0	0.6	0	1.32	0	0	0	0	0	0	0	0
Am_Rn_151526	400	GAU35716.1_hypothetical protein TSUD_258910 [Trifolium subterraneum]	.	.	0	0.66	0.183333	0.45	0	0	0	1.98	0	0	0.55	0	0	0.67	0	0.68
Am_Rn_151527	400	.	.	.	0	0	0.95	0	0	0	0	0	0	0	2.2	0.65	0	0	0	0
Am_Rn_151528	400	.	.	.	0.603333	0	0	0	1.81	0	0	0	0	0	0	0	0	0	0	0
Am_Rn_151529	400	XP_003050903.1_uncharacterized protein NECHADRAFT_41626 [Fusarium vanettenii 77-13-4] EEU45190.1 predicted protein [Fusarium vanettenii 77-13-4]	AT5G13780.1_Acyl-CoA N-acyltransferases (NAT) superfamily protein	IPR016181_Acyl-CoA N-acyltransferase; IPR000182_GNAT domain	1.25	0	0	0	0	0	3.75	0	0	0	0	0	0	0	0	0
Am_Rn_151530	400	XP_022951863.1_anther-specific protein BCP1-like [Cucurbita moschata]	.	.	0	0	1.09667	0	0	0	0	0	0	0	3.29	0	0	0	0	0
Am_Rn_151531	400	KAE8752044.1_hypothetical protein FOCC_FOCC001206 [Frankliniella occidentalis]	.	.	0	0.193333	0.913333	0	0	0	0	0	0	0.58	2.74	0	0	0	0	0
Am_Rn_151532	400	KAG7055350.1_hypothetical protein JMJ77_0007811, partial [Colletotrichum scovillei] KAG7074821.1 hypothetical protein JMJ76_0011290, partial [Colletotrichum scovillei] KAG7081942.1 hypothetical protein JMJ78_0004053, partial [Colletotrichum scovillei]	.	IPR001623_DnaJ domain; IPR036869_Chaperone J-domain superfamily	0	0	0.733333	0	0	0	0	0	0	0	2.2	0	0	0	0	0
Am_Rn_151533	400	.	.	.	0	0.513333	0	0	0	0	0	0	1.54	0	0	0	0	0	0	0
Am_Rn_151534	400	XP_009527228.1_hypothetical protein PHYSODRAFT_360631 [Phytophthora sojae] XP_009539755.1 hypothetical protein PHYSODRAFT_566722 [Phytophthora sojae] EGZ04779.1 hypothetical protein PHYSODRAFT_566722 [Phytophthora sojae] EGZ18170.1 hypothetical protein PHYSODRAFT_360631 [Phytophthora sojae]	.	IPR019368_Ribosomal protein S23/S29, mitochondrial	0.556667	0	0	0	0.6	0.6	0.47	0	0	0	0	0	0	0	0	0
Am_Rn_151535	400	XP_009518840.1_hypothetical protein PHYSODRAFT_487660 [Phytophthora sojae] EGZ23552.1 hypothetical protein PHYSODRAFT_487660 [Phytophthora sojae]	.	.	0.553333	0	0	0	0	1.19	0.47	0	0	0	0	0	0	0	0	0
Am_Rn_151536	400	.	.	.	0	0	0.783333	0	0	0	0	0	0	0	0.55	0	1.8	0	0	0
Am_Rn_151537	400	.	.	.	0	0	0.733333	0	0	0	0	0	0	0	2.2	0	0	0	0	0
Am_Rn_151538	400	.	.	.	0.47	0	0.2	0	0	0	1.41	0	0	0	0	0	0.6	0	0	0
Am_Rn_151539	400	.	.	.	0	0	0	0	0	0	0	0	0	0	0	0	0	0	0	0
Am_Rn_151540	400	.	.	.	0	0.256667	0.55	0	0	0	0	0	0.77	0	1.65	0	0	0	0	0
Am_Rn_151541	400	XP_003047395.1_uncharacterized protein NECHADRAFT_105688 [Fusarium vanettenii 77-13-4] EEU41682.1 predicted protein [Fusarium vanettenii 77-13-4]	.	IPR036188_FAD/NAD(P)-binding domain superfamily; IPR023753_FAD/NAD(P)-binding domain	1.09333	0	0	0	0	0	3.28	0	0	0	0	0	0	0	0	0
Am_Rn_151542	400	.	.	.	0	0	0.366667	0	0	0	0	0	0	0	1.1	0	0	0	0	0
Am_Rn_151543	400	.	.	.	0.2	0	0.2	0.233333	0.6	0	0	0	0	0	0	0	0.6	0	0.7	0
Am_Rn_151544	400	.	.	.	0	0	0.8	0	0	0	0	0	0	0	0	0	2.4	0	0	0
Am_Rn_151545	400	KXH42561.1_hypothetical protein CNYM01_11649 [Colletotrichum nymphaeae SA-01]	.	IPR000073_Alpha/beta hydrolase fold-1; IPR029058_Alpha/Beta hydrolase fold	0	0	0.913333	0	0	0	0	0	0	0	2.74	0	0	0	0	0
Am_Rn_151546	400	XP_046124265.1_Deuterolysin metalloprotease family-domain-containing protein [Fusarium solani] KAH7232032.1 Deuterolysin metalloprotease family-domain-containing protein [Fusarium solani]	.	IPR001384_Peptidase M35, deuterolysin	0.623333	0	0	0	0	0	1.87	0	0	0	0	0	0	0	0	0
Am_Rn_151547	400	ETL46187.1_ribosomal RNA large subunit methyltransferase J [Phytophthora parasitica]	AT4G25730.1_FtsJ-like methyltransferase family protein	IPR002877_Ribosomal RNA methyltransferase FtsJ domain; IPR029063_S-adenosyl-L-methionine-dependent methyltransferase	0.91	0	0	0	0.6	1.19	0.94	0	0	0	0	0	0	0	0	0
Am_Rn_151548	400	XP_034240437.1_ER membrane protein complex subunit 8/9 homolog [Thrips palmi]	.	IPR005366_ER membrane protein complex subunit 8/9	0	0	0.8	0	0	0	0	0	0	0	0	0	2.4	0	0	0
Am_Rn_151549	400	.	.	.	0	0	0.733333	0	0	0	0	0	0	0	2.2	0	0	0	0	0
Am_Rn_151550	400	PNX55612.1_hypothetical protein L195_g049242, partial [Trifolium pratense]	.	.	0.2	0.256667	0.183333	0	0.6	0	0	0	0.77	0	0.55	0	0	0	0	0
Am_Rn_151551	400	GAU44596.1_hypothetical protein TSUD_187860 [Trifolium subterraneum]	.	.	0	0	0	0	0	0	0	0	0	0	0	0	0	0	0	0
Am_Rn_151552	400	XP_022468371.1_KilA-N domain-containing protein, partial [Colletotrichum orchidophilum] OHE91198.1 KilA-N domain-containing protein, partial [Colletotrichum orchidophilum]	.	.	0	0.193333	0.183333	0	0	0	0	0	0	0.58	0.55	0	0	0	0	0
Am_Rn_151553	400	.	.	.	0	0	1.09667	0	0	0	0	0	0	0	3.29	0	0	0	0	0
Am_Rn_151554	400	XP_046126152.1_uncharacterized protein B0J15DRAFT_502684 [Fusarium solani] KAH7239703.1 hypothetical protein B0J15DRAFT_502684 [Fusarium solani]	.	IPR036291_NAD(P)-binding domain superfamily; IPR002347_Short-chain dehydrogenase/reductase SDR	0.936667	0	0	0	0	0	2.81	0	0	0	0	0	0	0	0	0
Am_Rn_151555	400	XP_003050334.1_uncharacterized protein NECHADRAFT_48706 [Fusarium vanettenii 77-13-4] EEU44621.1 predicted protein [Fusarium vanettenii 77-13-4]	.	IPR008257_Peptidase M19; IPR032466_Metal-dependent hydrolase	0.936667	0	0	0	0	0	2.81	0	0	0	0	0	0	0	0	0
Am_Rn_151556	400	XP_026272050.1_acyl-CoA Delta(11) desaturase-like [Frankliniella occidentalis] XP_026272051.1 acyl-CoA Delta(11) desaturase-like [Frankliniella occidentalis] KAE8752583.1 hypothetical protein FOCC_FOCC000705 [Frankliniella occidentalis]	.	IPR015876_Acyl-CoA desaturase	0	0	1.20333	0	0	0	0	0	0	0	0	0	3.61	0	0	0
Am_Rn_151557	400	.	.	.	0	0	0	0	0	0	0	0	0	0	0	0	0	0	0	0
Am_Rn_151558	400	.	.	.	0	0	0	0	0	0	0	0	0	0	0	0	0	0	0	0
Am_Rn_151559	400	KAE8747566.1_hypothetical protein FOCC_FOCC005726 [Frankliniella occidentalis]	AT1G79900.1_Mitochondrial substrate carrier family protein, GeneName=BAC2	.	0	0	0.8	0	0	0	0	0	0	0	1.1	1.3	0	0	0	0
Am_Rn_151560	400	.	.	.	0	0	0.913333	0	0	0	0	0	0	0	2.74	0	0	0	0	0
Am_Rn_151561	400	XP_029128105.1_protein NRT1/ PTR FAMILY 7.1 isoform X2 [Cajanus cajan]	AT5G19640.1_Major facilitator superfamily protein	IPR036259_MFS transporter superfamily; IPR000109_Proton-dependent oligopeptide transporter family	0.313333	0.77	0	0	0	0	0.94	0	2.31	0	0	0	0	0	0	0
Am_Rn_151562	400	.	.	.	0	0	1.09667	0	0	0	0	0	0	0	3.29	0	0	0	0	0
Am_Rn_151563	400	XP_035332364.1_uncharacterized protein HER10_EVM0003125 [Colletotrichum scovillei] KAF4779361.1 hypothetical protein HER10_EVM0003125 [Colletotrichum scovillei] KAG7058052.1 duf427-domain-containing protein [Colletotrichum scovillei] KAG7076688.1 DUF427-domain-containing protein [Colletotrichum scovillei] KAG7083841.1 duf427-domain-containing protein [Colletotrichum scovillei]	.	IPR007361_Domain of unknown function DUF427	0	0	1.09667	0	0	0	0	0	0	0	3.29	0	0	0	0	0
Am_Rn_151564	400	RVX02114.1_hypothetical protein CK203_025387 [Vitis vinifera]	.	.	0	0	0	0	0	0	0	0	0	0	0	0	0	0	0	0
Am_Rn_151565	400	.	.	.	0.2	0	0.4	0.233333	0.6	0	0	0	0	0	0	0	1.2	0	0.7	0
Am_Rn_151566	400	.	.	.	0.156667	0	0.4	0.226667	0	0	0.47	0	0	0	0	0	1.2	0	0	0.68
Am_Rn_151567	400	XP_003044439.1_uncharacterized protein NECHADRAFT_62494 [Fusarium vanettenii 77-13-4] EEU38726.1 hypothetical protein NECHADRAFT_62494 [Fusarium vanettenii 77-13-4]	.	.	0.78	0	0	0	0	0	2.34	0	0	0	0	0	0	0	0	0
Am_Rn_151568	400	XP_046140355.1_uncharacterized protein B0J15DRAFT_475770 [Fusarium solani] KAH7275738.1 hypothetical protein B0J15DRAFT_475770 [Fusarium solani]	.	.	1.09333	0	0	0	0	0	3.28	0	0	0	0	0	0	0	0	0
Am_Rn_151569	400	.	.	.	0	0	0.733333	0	0	0	0	0	0	0	2.2	0	0	0	0	0
Am_Rn_151570	400	.	.	.	0	0.45	0	0	0	0	0	0	0.77	0.58	0	0	0	0	0	0
Am_Rn_151571	400	.	.	.	0	0	0.983333	0	0	0	0	0	0	0	1.65	1.3	0	0	0	0
Am_Rn_151572	400	RSL94956.1_hypothetical protein CEP52_012327 [Fusarium sp. AF-4]	.	.	0.78	0	0	0	0	0	2.34	0	0	0	0	0	0	0	0	0
Am_Rn_151573	400	XP_040786086.1_uncharacterized protein K460DRAFT_357242 [Cucurbitaria berberidis CBS 394.84] KAF1843523.1 hypothetical protein K460DRAFT_357242 [Cucurbitaria berberidis CBS 394.84]	.	.	0	0	0	0.673333	0	0	0	0	0	0	0	0	0	2.02	0	0
Am_Rn_151574	400	XP_009517534.1_hypothetical protein PHYSODRAFT_353734 [Phytophthora sojae] EGZ30259.1 hypothetical protein PHYSODRAFT_353734 [Phytophthora sojae]	AT5G18940.2_Mo25 family protein	IPR013878_Mo25-like; IPR016024_Armadillo-type fold	0.87	0	0	0	0.6	0.6	1.41	0	0	0	0	0	0	0	0	0
Am_Rn_151575	400	.	.	.	0	0	0	0.896667	0	0	0	0	0	0	0	0	0	2.69	0	0
Am_Rn_151576	400	.	.	.	0	0	0	0.226667	0	0	0	0	0	0	0	0	0	0	0	0.68
Am_Rn_151577	400	XP_033463640.1_actin cytoskeleton protein [Dissoconium aciculare CBS 342.82] KAF1826604.1 actin cytoskeleton protein [Dissoconium aciculare CBS 342.82]	AT1G14340.1_RNA-binding (RRM/RBD/RNP motifs) family protein	.	0	1.25	0	0	0	0	0	0.66	0.77	2.32	0	0	0	0	0	0
Am_Rn_151578	400	.	.	.	0	0	0.65	0	0	0	0	0	0	0	0	1.95	0	0	0	0
Am_Rn_151579	400	.	.	.	0.396667	0.193333	0.216667	0	0	1.19	0	0	0	0.58	0	0.65	0	0	0	0
Am_Rn_151580	400	.	.	.	0.716667	0	0.4	0	1.21	0	0.94	0	0	0	0	0	1.2	0	0	0
Am_Rn_151581	400	KAG6577525.1_hypothetical protein SDJN03_25099, partial [Cucurbita argyrosperma subsp. sororia]	AT3G57690.1_arabinogalactan protein 23, GeneName=AGP23	.	0	0	0.733333	0	0	0	0	0	0	0	2.2	0	0	0	0	0
Am_Rn_151582	400	TPX51076.1_hypothetical protein SeLEV6574_g00547 [Synchytrium endobioticum] TPX52434.1 hypothetical protein SeMB42_g01412 [Synchytrium endobioticum]	AT4G31700.1_ribosomal protein S6, GeneName=RPS6	IPR001377_Ribosomal protein S6e	0	0	1	0	0	0	0	0	0	0	0	0	3	0	0	0
Am_Rn_151583	400	KAE8743316.1_hypothetical protein FOCC_FOCC011097 [Frankliniella occidentalis]	.	.	0	0.256667	0.366667	0	0	0	0	0	0.77	0	1.1	0	0	0	0	0
Am_Rn_151584	400	XP_026287285.1_uncharacterized protein LOC113212699 [Frankliniella occidentalis]	.	.	0	0	0.366667	0	0	0	0	0	0	0	1.1	0	0	0	0	0
Am_Rn_151585	400	XP_030501904.1_60S ribosomal protein L8-1-like [Cannabis sativa] KAF4380235.1 hypothetical protein F8388_024528 [Cannabis sativa] KAF4398917.1 hypothetical protein G4B88_023511 [Cannabis sativa]	AT3G51190.1_Ribosomal protein L2 family	IPR002171_Ribosomal protein L2; IPR022666_Ribosomal Proteins L2, RNA binding domain; IPR008991_Translation protein SH3-like domain superfamily; IPR012340_Nucleic acid-binding, OB-fold	0.596667	0	0	0	0	1.79	0	0	0	0	0	0	0	0	0	0
Am_Rn_151586	400	XP_026278204.1_protein deadpan-like [Frankliniella occidentalis]	.	.	0	0	0.583333	0	0	0	0	0	0	0	1.1	0.65	0	0	0	0
Am_Rn_151587	400	XP_001990860.1_uncharacterized protein LOC6563697 [Drosophila grimshawi] EDV93922.1 GH18022 [Drosophila grimshawi]	.	IPR036020_WW domain superfamily	0	0	0.913333	0	0	0	0	0	0	0	2.74	0	0	0	0	0
Am_Rn_151588	400	XP_046129072.1_uncharacterized protein B0J15DRAFT_448937 [Fusarium solani] KAH7249311.1 hypothetical protein B0J15DRAFT_448937 [Fusarium solani]	.	.	0.78	0	0	0	0	0	2.34	0	0	0	0	0	0	0	0	0
Am_Rn_151589	400	RSM20082.1_hypothetical protein CDV31_001161 [Fusarium ambrosium]	AT5G42300.1_ubiquitin-like protein 5, GeneName=UBL5	IPR029071_Ubiquitin-like domain superfamily	0.78	0	0	0	0	0	2.34	0	0	0	0	0	0	0	0	0
Am_Rn_151590	400	XP_001984453.1_proliferation-associated protein 2G4 [Drosophila grimshawi] EDV96801.1 GH15010 [Drosophila grimshawi]	AT3G51800.3_metallopeptidase M24 family protein, GeneName=ATG2	IPR036005_Creatinase/aminopeptidase-like	0	0	0.733333	0	0	0	0	0	0	0	2.2	0	0	0	0	0
Am_Rn_151591	400	XP_026274161.1_proteasome subunit alpha type-2 [Frankliniella occidentalis]	AT1G16470.1_proteasome subunit PAB1, GeneName=PAB1	IPR001353_Proteasome, subunit alpha/beta; IPR029055_Nucleophile aminohydrolases, N-terminal	0	0	1	0	0	0	0	0	0	0	0	0	3	0	0	0
Am_Rn_151592	400	KAG7050748.1_choriogenin Hminor [Colletotrichum scovillei] KAG7069792.1 choriogenin Hminor [Colletotrichum scovillei] KAG7073703.1 choriogenin Hminor [Colletotrichum scovillei]	.	.	0	0	0.766667	0	0	0	0	0	0	0	1.1	0	1.2	0	0	0
Am_Rn_151593	400	XP_036587917.1_glycosyl hydrolase family 61 [Colletotrichum truncatum] KAF6799058.1 glycosyl hydrolase family 61 [Colletotrichum truncatum]	.	IPR005103_Auxiliary Activity family 9	0	0	0.833333	0	0	0	0	0	0	0	0.55	1.95	0	0	0	0
Am_Rn_151594	400	KXH53548.1_fibronectin type III domain-containing protein [Colletotrichum simmondsii]	.	.	0	0	0.933333	0	0	0	0	0	0	0	2.2	0	0.6	0	0	0
Am_Rn_151595	400	XP_003044389.1_uncharacterized protein NECHADRAFT_104927 [Fusarium vanettenii 77-13-4] EEU38676.1 hypothetical protein NECHADRAFT_104927 [Fusarium vanettenii 77-13-4]	.	.	0.98	0	0	0	0	0.6	2.34	0	0	0	0	0	0	0	0	0
Am_Rn_151596	400	.	.	.	0	0	0	0.223333	0	0	0	0	0	0	0	0	0	0.67	0	0
Am_Rn_151597	400	.	.	.	0	0.193333	0	0.896667	0	0	0	0	0	0.58	0	0	0	2.69	0	0
Am_Rn_151598	400	TMW59206.1_hypothetical protein Poli38472_007351 [Pythium oligandrum]	.	.	0.47	0	0	0	0	0	1.41	0	0	0	0	0	0	0	0	0
Am_Rn_151599	400	.	.	.	0	0	0	0.68	0	0	0	0	0	0	0	0	0	0	0	2.04
Am_Rn_151600	400	.	.	.	0.596667	0	0	0	0	1.79	0	0	0	0	0	0	0	0	0	0
Am_Rn_151601	400	XP_036583596.1_uncharacterized protein CTRU02_06235 [Colletotrichum truncatum] KAF6792739.1 hypothetical protein CTRU02_06235 [Colletotrichum truncatum]	.	.	0	0	0.55	0	0	0	0	0	0	0	1.65	0	0	0	0	0
Am_Rn_151602	400	.	.	.	0	0	0	0	0	0	0	0	0	0	0	0	0	0	0	0
Am_Rn_151603	400	XP_026281329.1_calcium/calmodulin-dependent protein kinase type IV-like [Frankliniella occidentalis]	.	.	0	0	1.31333	0	0	0	0	0	0	0	3.29	0.65	0	0	0	0
Am_Rn_151604	400	KAG4036046.1_hypothetical protein PC123_g28386, partial [Phytophthora cactorum]	.	IPR028191_WASH complex subunit 4, N-terminal	0.623333	0	0	0	0	0	1.87	0	0	0	0	0	0	0	0	0
Am_Rn_151605	400	.	.	.	0	0	0.913333	0	0	0	0	0	0	0	2.74	0	0	0	0	0
Am_Rn_151606	400	.	.	.	0.156667	0	0	0.226667	0	0	0.47	0	0	0	0	0	0	0	0	0.68
Am_Rn_151607	400	KAG7047460.1_telomere silencing protein [Colletotrichum scovillei] KAG7059777.1 telomere silencing protein [Colletotrichum scovillei] KAG7067225.1 telomere silencing protein [Colletotrichum scovillei]	.	.	0	0	0.8	0	0	0	0	0	0	0	1.1	1.3	0	0	0	0
Am_Rn_151608	400	.	.	.	0	0	0.216667	0	0	0	0	0	0	0	0	0.65	0	0	0	0
Am_Rn_151609	400	KAF1914800.1_hypothetical protein BDU57DRAFT_304859 [Ampelomyces quisqualis]	.	IPR036230_2-isopropylmalate synthase LeuA, allosteric (dimerisation) domain superfamily; IPR013709_2-isopropylmalate synthase LeuA, allosteric (dimerisation) domain	0	0	0	0.896667	0	0	0	0	0	0	0	0	0	2.69	0	0
Am_Rn_151610	400	XP_009517099.1_hypothetical protein PHYSODRAFT_284512 [Phytophthora sojae] EGZ29824.1 hypothetical protein PHYSODRAFT_284512 [Phytophthora sojae]	.	.	0.623333	0	0	0	0	0	1.87	0	0	0	0	0	0	0	0	0
Am_Rn_151611	400	PNX87114.1_retrotransposon-related protein [Trifolium pratense]	.	IPR012337_Ribonuclease H-like superfamily	0	0.66	0.416667	0.223333	0	0	0	1.98	0	0	0	0.65	0.6	0.67	0	0
Am_Rn_151612	400	KAE8748178.1_hypothetical protein FOCC_FOCC005016 [Frankliniella occidentalis]	AT4G29130.1_hexokinase 1, GeneName=HXK1	IPR022672_Hexokinase, N-terminal; IPR043129_ATPase, nucleotide binding domain	0	0	0.966667	0	0	0	0	0	0	0	1.65	0.65	0.6	0	0	0
Am_Rn_151613	400	.	.	.	0.2	0	0	0	0.6	0	0	0	0	0	0	0	0	0	0	0
Am_Rn_151614	400	KXH40995.1_NLI interacting factor-like phosphatase [Colletotrichum nymphaeae SA-01]	.	.	0	0	0.583333	0	0	0	0	0	0	0	0.55	0	1.2	0	0	0
Am_Rn_151615	400	XP_009516812.1_Avr1b-1 avirulence-like protein [Phytophthora sojae] AEK80648.1 Avh94b [Phytophthora sojae] AEK80649.1 Avh94b [Phytophthora sojae] AEK80650.1 Avh94b [Phytophthora sojae] EGZ29537.1 Avr1b-1 avirulence-like protein [Phytophthora sojae]	.	.	0.716667	0	0	0	1.21	0	0.94	0	0	0	0	0	0	0	0	0
Am_Rn_151616	400	XP_035330758.1_cyclin [Colletotrichum scovillei] KXH33858.1 cyclin [Colletotrichum nymphaeae SA-01] KAF4777755.1 cyclin [Colletotrichum scovillei] KAG7058638.1 cyclin B [Colletotrichum scovillei] KAG7077209.1 cyclin B [Colletotrichum scovillei] KAG7084321.1 cyclin B [Colletotrichum scovillei]	.	.	0	0	0.6	0	0	0	0	0	0	0	0	0	1.8	0	0	0
Am_Rn_151617	400	KUF99067.1_hypothetical protein AM588_10008715 [Phytophthora nicotianae]	AT5G02310.2_proteolysis 6, GeneName=PRT6	IPR044046_E3 ubiquitin-protein ligase UBR-like, C-terminal	0.796667	0	0	0	0	2.39	0	0	0	0	0	0	0	0	0	0
Am_Rn_151618	400	CEP02402.1_hypothetical protein PBRA_008986 [Plasmodiophora brassicae] SPQ95771.1 unnamed protein product [Plasmodiophora brassicae]	.	IPR015048_Domain of unknown function DUF1899; IPR036322_WD40-repeat-containing domain superfamily	0.56	0	0	0	1.21	0	0.47	0	0	0	0	0	0	0	0	0
Am_Rn_151619	400	XP_009522458.1_hypothetical protein PHYSODRAFT_558429 [Phytophthora sojae] EGZ19741.1 hypothetical protein PHYSODRAFT_558429 [Phytophthora sojae]	.	.	0.713333	0	0	0	0.6	0.6	0.94	0	0	0	0	0	0	0	0	0
Am_Rn_151620	400	.	.	.	0.71	0	0	0	0	1.19	0.94	0	0	0	0	0	0	0	0	0
Am_Rn_151621	400	.	.	.	0	0	0	0	0	0	0	0	0	0	0	0	0	0	0	0
Am_Rn_151622	400	.	.	.	0	0.193333	0.566667	0	0	0	0	0	0	0.58	1.1	0	0.6	0	0	0
Am_Rn_151623	400	KXH53415.1_hypothetical protein CNYM01_01160 [Colletotrichum nymphaeae SA-01]	.	.	0	0	0.4	0	0	0	0	0	0	0	0	0	1.2	0	0	0
Am_Rn_151624	400	.	.	.	0	0.256667	0.183333	0	0	0	0	0	0.77	0	0.55	0	0	0	0	0
Am_Rn_151625	400	XP_033464246.1_eukaryotic translation initiation factor 1A, X-chromosomal, partial [Dissoconium aciculare CBS 342.82] KAF1827210.1 eukaryotic translation initiation factor 1A, X-chromosomal, partial [Dissoconium aciculare CBS 342.82]	AT2G04520.1_Nucleic acid-binding, OB-fold-like protein	IPR001253_Translation initiation factor 1A (eIF-1A); IPR006196_RNA-binding domain, S1, IF1 type; IPR012340_Nucleic acid-binding, OB-fold	0	0.58	0	0	0	0	0	0	0	1.74	0	0	0	0	0	0
Am_Rn_151626	400	.	.	.	0.2	0	0.2	0	0	0.6	0	0	0	0	0	0	0.6	0	0	0
Am_Rn_151627	400	KXH32651.1_fructose-bisphosphate aldolase [Colletotrichum simmondsii]	.	.	0	0	0.566667	0	0	0	0	0	0	0	1.1	0	0.6	0	0	0
Am_Rn_151628	400	.	.	.	0	0	0	0	0	0	0	0	0	0	0	0	0	0	0	0
Am_Rn_151629	400	.	.	.	0.2	0	0	0.233333	0	0.6	0	0	0	0	0	0	0	0	0.7	0
Am_Rn_151630	400	KAF0730336.1_hypothetical protein Ae201684_012334 [Aphanomyces euteiches] KAH9085012.1 hypothetical protein LEN26_020747 [Aphanomyces euteiches] KAH9096658.1 hypothetical protein Ae201684P_013324 [Aphanomyces euteiches] KAH9113262.1 hypothetical protein AeMF1_012535 [Aphanomyces euteiches] KAH9157233.1 hypothetical protein AeRB84_000908 [Aphanomyces euteiches]	AT3G14600.1_Ribosomal protein L18ae/LX family protein	IPR021138_60S ribosomal protein L18a/ L20, eukaryotes; IPR023573_Ribosomal protein 50S-L18Ae/60S-L20/60S-L18A; IPR028877_50S ribosomal protein L18Ae/60S ribosomal protein L20 and L18a	0.513333	0	0	0	0	0.6	0.94	0	0	0	0	0	0	0	0	0
Am_Rn_151631	400	.	.	.	0	0	0	0.233333	0	0	0	0	0	0	0	0	0	0	0.7	0
Am_Rn_151632	400	KAH7724742.1_60S acidic ribosomal protein P0 [Aphelenchus avenae]	AT3G09200.1_Ribosomal protein L10 family protein	IPR043141_Ribosomal protein L10-like domain superfamily; IPR040637_60S ribosomal protein L10P, insertion domain; IPR001790_Ribosomal protein L10P	0	0	0	0	0	0	0	0	0	0	0	0	0	0	0	0
Am_Rn_151633	400	XP_046132449.1_major facilitator superfamily domain-containing protein [Fusarium solani] KAH7260353.1 major facilitator superfamily domain-containing protein [Fusarium solani]	.	.	0.623333	0	0	0	0	0	1.87	0	0	0	0	0	0	0	0	0
Am_Rn_151634	400	XP_003050033.1_uncharacterized protein NECHADRAFT_48840 [Fusarium vanettenii 77-13-4] EEU44320.1 hypothetical protein NECHADRAFT_48840 [Fusarium vanettenii 77-13-4]	.	.	0.623333	0	0	0	0	0	1.87	0	0	0	0	0	0	0	0	0
Am_Rn_151635	400	.	.	.	0.716667	0	0	0	1.21	0	0.94	0	0	0	0	0	0	0	0	0
Am_Rn_151636	400	.	.	.	0	0	0.55	0	0	0	0	0	0	0	1.65	0	0	0	0	0
Am_Rn_151637	400	.	.	.	0	0	0.733333	0	0	0	0	0	0	0	2.2	0	0	0	0	0
Am_Rn_151638	400	MCH86180.1_RNA-directed DNA polymerase (Reverse transcriptase) [Trifolium medium]	.	.	0.2	0.193333	0	0	0.6	0	0	0	0	0.58	0	0	0	0	0	0
Am_Rn_151639	400	XP_009524409.1_hypothetical protein PHYSODRAFT_493467 [Phytophthora sojae] EGZ21692.1 hypothetical protein PHYSODRAFT_493467 [Phytophthora sojae]	.	.	0.47	0	0	0	0	0	1.41	0	0	0	0	0	0	0	0	0
Am_Rn_151640	400	.	.	.	0	0.193333	0.55	0	0	0	0	0	0	0.58	1.65	0	0	0	0	0
Am_Rn_151641	400	.	.	.	0	0	0.2	0.233333	0	0	0	0	0	0	0	0	0.6	0	0.7	0
Am_Rn_151642	400	XP_003666871.1_uncharacterized protein MYCTH_72333 [Thermothelomyces thermophilus ATCC 42464] AEO61626.1 hypothetical protein MYCTH_72333 [Thermothelomyces thermophilus ATCC 42464]	.	.	0	0	0	0	0	0	0	0	0	0	0	0	0	0	0	0
Am_Rn_151643	400	KAE9313888.1_hypothetical protein PR003_g19383 [Phytophthora rubi]	.	.	0.8	0	0	0	1.21	1.19	0	0	0	0	0	0	0	0	0	0
Am_Rn_151644	400	.	.	.	0	0.256667	0.6	0.45	0	0	0	0	0.77	0	0.55	0.65	0.6	1.35	0	0
Am_Rn_151645	400	XP_026292340.1_eukaryotic translation initiation factor 3 subunit I [Frankliniella occidentalis] KAE8746594.1 hypothetical protein FOCC_FOCC006709 [Frankliniella occidentalis]	AT2G46290.1_Transducin/WD40 repeat-like superfamily protein	IPR001680_WD40 repeat; IPR036322_WD40-repeat-containing domain superfamily	0	0	0.8	0	0	0	0	0	0	0	0	0	2.4	0	0	0
Am_Rn_151646	400	XP_046139832.1_uncharacterized protein B0J15DRAFT_474376 [Fusarium solani] KAH7275215.1 hypothetical protein B0J15DRAFT_474376 [Fusarium solani]	.	.	0.623333	0	0	0	0	0	1.87	0	0	0	0	0	0	0	0	0
Am_Rn_151647	400	.	.	.	0	0	0.216667	0.226667	0	0	0	0	0	0	0	0.65	0	0	0	0.68
Am_Rn_151648	400	XP_025905074.1_60S ribosomal protein L35 [Nothoprocta perdicaria]	AT5G02610.1_Ribosomal L29 family protein	IPR036049_Ribosomal protein L29/L35 superfamily; IPR001854_Ribosomal protein L29/L35	0	0	0	0	0	0	0	0	0	0	0	0	0	0	0	0
Am_Rn_151649	400	XP_026278202.1_uncharacterized protein LOC113206361 isoform X2 [Frankliniella occidentalis]	.	.	0	0	0.8	0	0	0	0	0	0	0	0	0	2.4	0	0	0
Am_Rn_151650	400	.	.	.	0	0	0.733333	0	0	0	0	0	0	0	2.2	0	0	0	0	0
Am_Rn_151651	400	KAF4302598.1_Ribosomal protein L15 conserved site [Botryosphaeria dothidea]	AT1G23290.1_Ribosomal protein L18e/L15 superfamily protein, GeneName=RPL27AB	IPR036227_Ribosomal L18e/L15P superfamily; IPR021131_Ribosomal protein L18e/L15P	0	0	0.55	0	0	0	0	0	0	0	1.65	0	0	0	0	0
Am_Rn_151652	400	.	.	.	0.156667	0	0	0.223333	0	0	0.47	0	0	0	0	0	0	0.67	0	0
Am_Rn_151653	400	XP_046127260.1_uncharacterized protein B0J15DRAFT_501491 [Fusarium solani] KAH7243988.1 hypothetical protein B0J15DRAFT_501491 [Fusarium solani]	.	.	0.47	0	0	0	0	0	1.41	0	0	0	0	0	0	0	0	0
Am_Rn_151654	400	XP_032590610.1_LHFPL tetraspan subfamily member 2a protein isoform X2 [Drosophila grimshawi]	.	IPR019372_Lipoma HMGIC fusion partner-like protein	0	0	0.55	0	0	0	0	0	0	0	1.65	0	0	0	0	0
Am_Rn_151655	400	PNP46294.1_hypothetical protein TGAMA5MH_02329 [Trichoderma gamsii]	AT4G19640.1_Ras-related small GTP-binding family protein, GeneName=ARA7	.	0.596667	0	0	0	0	1.79	0	0	0	0	0	0	0	0	0	0
Am_Rn_151656	400	KAE8752660.1_hypothetical protein FOCC_FOCC000782 [Frankliniella occidentalis]	.	.	0	0	0.583333	0	0	0	0	0	0	0	1.1	0.65	0	0	0	0
Am_Rn_151657	400	XP_046130349.1_uncharacterized protein B0J15DRAFT_526645 [Fusarium solani] KAH7253333.1 hypothetical protein B0J15DRAFT_526645 [Fusarium solani]	.	IPR022703_Domain of unknown function DUF3533	0.47	0	0	0	0	0	1.41	0	0	0	0	0	0	0	0	0
Am_Rn_151658	400	AGS56598.1_beta-tubulin type 1 isoform 5, partial [Astrolonche serrata] AGS56599.1 beta-tubulin type 1 isoform 6, partial [Astrolonche serrata] AGS56600.1 beta-tubulin type 1 isoform 7, partial [Astrolonche serrata] AGS56601.1 beta-tubulin type 1 isoform 8, partial [Astrolonche serrata] AGS56604.1 beta-tubulin type 1 isoform 11, partial [Astrolonche serrata]	AT5G12250.1_beta-6 tubulin, GeneName=TUB6	IPR000217_Tubulin; IPR036525_Tubulin/FtsZ, GTPase domain superfamily; IPR003008_Tubulin/FtsZ, GTPase domain; IPR002453_Beta tubulin; IPR008280_Tubulin/FtsZ, C-terminal	0	0	0	0	0	0	0	0	0	0	0	0	0	0	0	0
Am_Rn_151659	400	.	.	.	0.156667	0	0	0	0	0	0.47	0	0	0	0	0	0	0	0	0
Am_Rn_151660	400	.	.	.	0	0	0.616667	0	0	0	0	0	0	0	0.55	1.3	0	0	0	0
Am_Rn_151661	400	ORX93172.1_ribosomal protein L18e [Basidiobolus meristosporus CBS 931.73]	AT3G05590.2_ribosomal protein L18, GeneName=RPL18	IPR036227_Ribosomal L18e/L15P superfamily; IPR021131_Ribosomal protein L18e/L15P	0.796667	0	0	0	0.6	1.79	0	0	0	0	0	0	0	0	0	0
Am_Rn_151662	400	.	.	.	0	0	0	0.223333	0	0	0	0	0	0	0	0	0	0.67	0	0
Am_Rn_151663	400	.	.	.	0.356667	0	0	0	0.6	0	0.47	0	0	0	0	0	0	0	0	0
Am_Rn_151664	400	.	.	IPR010666_Zinc finger, GRF-type	0	0	0.566667	0	0	0	0	0	0	0	1.1	0	0.6	0	0	0
Am_Rn_151665	400	XP_027364843.1_cytochrome P450 76A1-like [Abrus precatorius]	AT3G52970.1_cytochrome P450, family 76, subfamily G, polypeptide 1, GeneName=CYP76G1	IPR001128_Cytochrome P450; IPR036396_Cytochrome P450 superfamily; IPR002401_Cytochrome P450, E-class, group I	0	0.22	0.2	0	0	0	0	0.66	0	0	0	0	0.6	0	0	0
Am_Rn_151666	400	KXH26450.1_enoyl-CoA hydratase/isomerase [Colletotrichum simmondsii]	AT5G43280.2_delta(3,5),delta(2,4)-dienoyl-CoA isomerase 1, GeneName=DCI1	IPR029045_ClpP/crotonase-like domain superfamily; IPR001753_Enoyl-CoA hydratase/isomerase	0	0	0.383333	0	0	0	0	0	0	0	0.55	0	0.6	0	0	0
Am_Rn_151667	400	.	.	.	0	0	0	0.936667	0	0	0	0	0	0	0	0	0	0	2.81	0
Am_Rn_151668	400	PRP88751.1_60S ribosomal protein L5-1 [Planoprotostelium fungivorum]	AT5G39740.1_ribosomal protein L5 B, GeneName=RPL5B	IPR025607_Ribosomal protein L5 eukaryotic, C-terminal; IPR005485_Ribosomal protein L5 eukaryotic/L18 archaeal	0.156667	0	0	0	0	0	0.47	0	0	0	0	0	0	0	0	0
Am_Rn_151669	400	XP_033464880.1_molecular chaperone and allergen Mod-E/Hsp90/Hsp1 [Dissoconium aciculare CBS 342.82] KAF1827844.1 molecular chaperone and allergen Mod-E/Hsp90/Hsp1 [Dissoconium aciculare CBS 342.82]	AT5G52640.1_heat shock-like protein, GeneName=HSP90.1	.	0	0.826667	0	0	0	0	0	1.32	0	1.16	0	0	0	0	0	0
Am_Rn_151670	400	KXH46781.1_PAB-dependent poly(A)-specific ribonuclease subunit PAN2 [Colletotrichum simmondsii]	.	.	0	0	0.566667	0	0	0	0	0	0	0	1.1	0	0.6	0	0	0
Am_Rn_151671	400	KXH47481.1_multicopper oxidase [Colletotrichum nymphaeae SA-01]	.	IPR008972_Cupredoxin	0	0.193333	0.4	0	0	0	0	0	0	0.58	0	0	1.2	0	0	0
Am_Rn_151672	400	XP_019234739.1_PREDICTED: uncharacterized protein LOC109215182 isoform X1 [Nicotiana attenuata]	.	IPR004242_Transposon, En/Spm-like	0.356667	0	0.2	0	0.6	0	0.47	0	0	0	0	0	0.6	0	0	0
Am_Rn_151673	400	.	.	.	0	0	0.55	0	0	0	0	0	0	0	1.65	0	0	0	0	0
Am_Rn_151674	400	.	.	.	0	0	0	0.226667	0	0	0	0	0	0	0	0	0	0	0	0.68
Am_Rn_151675	400	XP_023217394.1_40S ribosomal protein S14 [Centruroides sculpturatus]	AT2G36160.1_Ribosomal protein S11 family protein	IPR019961_Ribosomal protein S11, archaeal; IPR001971_Ribosomal protein S11	0	0	0	0	0	0	0	0	0	0	0	0	0	0	0	0
Am_Rn_151676	400	.	.	.	0	0	0.913333	0	0	0	0	0	0	0	2.74	0	0	0	0	0
Am_Rn_151677	400	XP_026284664.1_uncharacterized protein LOC113210752 [Frankliniella occidentalis] XP_026284673.1 uncharacterized protein LOC113210752 [Frankliniella occidentalis]	.	.	0	0	0.55	0	0	0	0	0	0	0	1.65	0	0	0	0	0
Am_Rn_151678	400	XP_026290600.1_synaptic vesicle glycoprotein 2C-like isoform X2 [Frankliniella occidentalis]	.	.	0	0	0.75	0	0	0	0	0	0	0	1.65	0	0.6	0	0	0
Am_Rn_151679	400	.	.	.	0	0	0	0.676667	0	0	0	0	0	0	0	0	0	1.35	0	0.68
Am_Rn_151680	400	TKY71659.1_S-linalool synthase [Spatholobus suberectus]	AT1G61120.1_terpene synthase 04, GeneName=TPS04	IPR001906_Terpene synthase, N-terminal domain; IPR008930_Terpenoid cyclases/protein prenyltransferase alpha-alpha toroid	0	0.77	0	0	0	0	0	0	2.31	0	0	0	0	0	0	0
Am_Rn_151681	400	.	.	.	0	0	0	0	0	0	0	0	0	0	0	0	0	0	0	0
Am_Rn_151682	400	KAG6616847.1_putative vacuolar protein sorting-associated protein [Phytophthora cinnamomi]	AT2G38020.2_vacuoleless1 (VCL1), GeneName=VCL1	IPR006926_Vps16, N-terminal	0.513333	0	0	0	0	0.6	0.94	0	0	0	0	0	0	0	0	0
Am_Rn_151683	400	.	.	.	0.356667	0	0.2	0	0	0.6	0.47	0	0	0	0	0	0.6	0	0	0
Am_Rn_151684	400	KAE8751318.1_hypothetical protein FOCC_FOCC001889 [Frankliniella occidentalis]	.	.	0	0	0.55	0	0	0	0	0	0	0	1.65	0	0	0	0	0
Am_Rn_151685	400	KAH9535847.1_hypothetical protein CY35_17G075000 [Sphagnum magellanicum]	.	IPR006461_PLAC8 motif-containing protein	0	0	0	0.676667	0	0	0	0	0	0	0	0	0	0.67	0	1.36
Am_Rn_151686	400	EMD34895.1_hypothetical protein CERSUDRAFT_54054 [Gelatoporia subvermispora B]	.	.	0	0	0	0.46	0	0	0	0	0	0	0	0	0	0	0.7	0.68
Am_Rn_151687	400	XP_009537832.1_hypothetical protein PHYSODRAFT_529995, partial [Phytophthora sojae] EGZ07068.1 hypothetical protein PHYSODRAFT_529995, partial [Phytophthora sojae]	AT3G60240.2_eukaryotic translation initiation factor 4G, GeneName=EIF4G	IPR003890_MIF4G-like, type 3; IPR016024_Armadillo-type fold	0.596667	0	0	0	0.6	1.19	0	0	0	0	0	0	0	0	0	0
Am_Rn_151688	400	.	.	.	0	0	0.55	0	0	0	0	0	0	0	1.65	0	0	0	0	0
Am_Rn_151689	400	XP_046140652.1_RTA1 like protein-domain-containing protein [Fusarium solani] KAH7276035.1 RTA1 like protein-domain-containing protein [Fusarium solani]	.	IPR007568_RTA-like protein	0.313333	0	0	0	0	0	0.94	0	0	0	0	0	0	0	0	0
Am_Rn_151690	400	XP_007135451.1_hypothetical protein PHAVU_010G130600g [Phaseolus vulgaris] ESW07445.1 hypothetical protein PHAVU_010G130600g [Phaseolus vulgaris]	AT5G35550.1_Duplicated homeodomain-like superfamily protein, GeneName=TT2	IPR009057_Homeobox-like domain superfamily; IPR001005_SANT/Myb domain; IPR017930_Myb domain	0	0	0.633333	0	0	0	0	0	0	0	0	1.3	0.6	0	0	0
Am_Rn_151691	400	.	.	.	0.47	0	0	0	0	0	1.41	0	0	0	0	0	0	0	0	0
Am_Rn_151692	400	KAF5249951.1_hypothetical protein FOXYS1_14961 [Fusarium oxysporum]	AT1G07670.1_endomembrane-type CA-ATPase 4, GeneName=ECA4	IPR023298_P-type ATPase, transmembrane domain superfamily; IPR006068_Cation-transporting P-type ATPase, C-terminal	0.823333	0	0	0	0	0.6	1.87	0	0	0	0	0	0	0	0	0
Am_Rn_151693	400	XP_034241199.1_putative deoxyribonuclease TATDN1 [Thrips palmi]	AT3G52390.1_TatD related DNase	IPR001130_TatD family; IPR032466_Metal-dependent hydrolase	0	0	0.6	0	0	0	0	0	0	0	0	0	1.8	0	0	0
Am_Rn_151694	400	.	.	.	0	0.193333	0	0.223333	0	0	0	0	0	0.58	0	0	0	0.67	0	0
Am_Rn_151695	400	.	.	.	0	0	0.416667	0	0	0	0	0	0	0	0	0.65	0.6	0	0	0
Am_Rn_151696	400	.	.	.	0.2	0.22	0	0	0.6	0	0	0.66	0	0	0	0	0	0	0	0
Am_Rn_151697	400	.	.	.	0	0	0.6	0	0	0	0	0	0	0	0	0	1.8	0	0	0
Am_Rn_151698	400	XP_026275719.1_transmembrane protein 43 homolog [Frankliniella occidentalis] XP_026275720.1 transmembrane protein 43 homolog [Frankliniella occidentalis] XP_026275721.1 transmembrane protein 43 homolog [Frankliniella occidentalis] XP_026275722.1 transmembrane protein 43 homolog [Frankliniella occidentalis]	.	IPR012430_Transmembrane protein 43 family	0	0	0.383333	0	0	0	0	0	0	0	0.55	0	0.6	0	0	0
Am_Rn_151699	400	XP_003848017.1_60S ribosomal protein L31 [Zymoseptoria tritici IPO323] KJX98211.1 60s ribosomal protein l31 [Zymoseptoria brevis] SMQ55910.1 unnamed protein product [Zymoseptoria tritici ST99CH_3D7] SMR61097.1 unnamed protein product [Zymoseptoria tritici ST99CH_1E4] SMR64247.1 unnamed protein product [Zymoseptoria tritici ST99CH_3D1] SMY29591.1 unnamed protein product [Zymoseptoria tritici ST99C…	AT5G56710.1_Ribosomal protein L31e family protein	IPR000054_Ribosomal protein L31e; IPR023621_Ribosomal protein L31e domain superfamily	0	0.696667	0	0	0	0	0	1.32	0.77	0	0	0	0	0	0	0
Am_Rn_151700	400	KAE8739045.1_hypothetical protein FOCC_FOCC015464, partial [Frankliniella occidentalis]	.	.	0	0	0.55	0	0	0	0	0	0	0	1.65	0	0	0	0	0
Am_Rn_151701	400	.	.	.	0	0	0.183333	0	0	0	0	0	0	0	0.55	0	0	0	0	0
Am_Rn_151702	400	ETL31886.1_histone H2A.X, partial [Phytophthora parasitica] ETM38312.1 histone H2A.X, partial [Phytophthora parasitica]	AT3G20670.1_histone H2A 13, GeneName=HTA13	.	0.313333	0	0	0	0	0	0.94	0	0	0	0	0	0	0	0	0
Am_Rn_151703	400	.	.	.	0.47	0	0	0	0	0	1.41	0	0	0	0	0	0	0	0	0
Am_Rn_151704	400	.	.	.	0.78	0	0	0	0	0	2.34	0	0	0	0	0	0	0	0	0
Am_Rn_151705	400	XP_046134264.1_uncharacterized protein B0J15DRAFT_248589 [Fusarium solani] KAH7266465.1 hypothetical protein B0J15DRAFT_248589 [Fusarium solani]	.	.	0.47	0	0	0	0	0	1.41	0	0	0	0	0	0	0	0	0
Am_Rn_151706	400	KAE8746814.1_hypothetical protein FOCC_FOCC006449 [Frankliniella occidentalis]	.	.	0	0	0.616667	0	0	0	0	0	0	0	0.55	1.3	0	0	0	0
Am_Rn_151707	400	KAG8416729.1_RNA binding protein, heterogenous nuclear RNP-K like protein [Metarhizium acridum]	.	.	0.47	0	0	0	0	0	1.41	0	0	0	0	0	0	0	0	0
Am_Rn_151708	400	.	.	.	0	0.386667	0	0	0	0	0	0	0	1.16	0	0	0	0	0	0
Am_Rn_151709	400	PNX71218.1_putative retrotransposon Ty1-copia subclass protein [Trifolium pratense] PNY02521.1 putative retrotransposon Ty1-copia subclass protein [Trifolium pratense]	.	.	0.2	0.256667	0	0	0.6	0	0	0	0.77	0	0	0	0	0	0	0
Am_Rn_151710	400	.	.	.	0.2	0	0.366667	0	0.6	0	0	0	0	0	1.1	0	0	0	0	0
Am_Rn_151711	400	PSK35047.1_hypothetical protein B9Z65_1630 [Elsinoe australis]	AT3G59310.1_solute carrier family 35 protein (DUF914)	.	0	0	0	0.456667	0	0	0	0	0	0	0	0	0	0.67	0.7	0
Am_Rn_151712	400	CAG8560141.1_10032_t:CDS:2 [Ambispora gerdemannii]	AT3G13320.1_cation exchanger 2, GeneName=CAX2	IPR004837_Sodium/calcium exchanger membrane region	0	0.22	0	0	0	0	0	0.66	0	0	0	0	0	0	0	0
Am_Rn_151713	400	XP_026273825.1_probable 4-coumarate--CoA ligase 1 [Frankliniella occidentalis] KAE8743649.1 hypothetical protein FOCC_FOCC010793 [Frankliniella occidentalis]	.	IPR000873_AMP-dependent synthetase/ligase	0	0	0.583333	0	0	0	0	0	0	0	1.1	0.65	0	0	0	0
Am_Rn_151714	400	.	.	.	0	0	0.583333	0	0	0	0	0	0	0	1.1	0.65	0	0	0	0
Am_Rn_151715	400	XP_026289740.1_selenocysteine insertion sequence-binding protein 2 [Frankliniella occidentalis] XP_026289741.1 selenocysteine insertion sequence-binding protein 2 [Frankliniella occidentalis]	.	.	0	0	0.366667	0	0	0	0	0	0	0	1.1	0	0	0	0	0
Am_Rn_151716	400	XP_033457009.1_uncharacterized protein K489DRAFT_383527 [Dissoconium aciculare CBS 342.82] KAF1819973.1 hypothetical protein K489DRAFT_383527 [Dissoconium aciculare CBS 342.82]	.	.	0	0.606667	0	0	0	0	0	0.66	0	1.16	0	0	0	0	0	0
Am_Rn_151717	400	.	.	.	0	0	0	0.226667	0	0	0	0	0	0	0	0	0	0	0	0.68
Am_Rn_151718	400	.	.	IPR000533_Tropomyosin	0.396667	0	0	0	0	1.19	0	0	0	0	0	0	0	0	0	0
Am_Rn_151719	400	KAE8997385.1_hypothetical protein PF011_g15505, partial [Phytophthora fragariae] KAE9130752.1 hypothetical protein PF006_g15683, partial [Phytophthora fragariae]	.	.	0.356667	0	0	0	0	0.6	0.47	0	0	0	0	0	0	0	0	0
Am_Rn_151720	400	KAH7088334.1_fatty acid hydroxylase superfamily-domain-containing protein [Paraphoma chrysanthemicola]	.	.	0	0	0	0.693333	0	0	0	0	0	0	0	0	0	0	1.4	0.68
Am_Rn_151721	400	KHJ74864.1_elongation factor Tu domain 2 [Oesophagostomum dentatum]	AT3G12915.1_Ribosomal protein S5/Elongation factor G/III/V family protein	IPR004161_Translation elongation factor EFTu-like, domain 2; IPR009000_Translation protein, beta-barrel domain superfamily	0.2	0	0	0.226667	0	0.6	0	0	0	0	0	0	0	0	0	0.68
Am_Rn_151722	400	OWZ09904.1_L-aminoadipate-semialdehyde dehydrogenase large subunit [Phytophthora megakarya]	.	IPR000873_AMP-dependent synthetase/ligase	0.313333	0	0	0	0	0	0.94	0	0	0	0	0	0	0	0	0
Am_Rn_151723	400	XP_003046108.1_uncharacterized protein NECHADRAFT_32679 [Fusarium vanettenii 77-13-4] EEU40395.1 predicted protein [Fusarium vanettenii 77-13-4]	.	IPR036640_ABC transporter type 1, transmembrane domain superfamily	0.47	0	0	0	0	0	1.41	0	0	0	0	0	0	0	0	0
Am_Rn_151724	400	KXH65239.1_hypothetical protein CNYM01_10545 [Colletotrichum nymphaeae SA-01]	.	.	0	0	0.633333	0	0	0	0	0	0	0	0	1.3	0.6	0	0	0
Am_Rn_151725	400	XP_030998284.1_uncharacterized protein E0L32_003867 [Phialemoniopsis curvata] TPX16573.1 hypothetical protein E0L32_003867 [Phialemoniopsis curvata]	.	.	0.553333	0	0	0	0	1.19	0.47	0	0	0	0	0	0	0	0	0
Am_Rn_151726	400	.	.	.	0	0.256667	0.183333	0	0	0	0	0	0.77	0	0.55	0	0	0	0	0
Am_Rn_151727	400	XP_026289457.1_peroxisomal membrane protein PEX16 [Frankliniella occidentalis]	.	IPR013919_Peroxisome membrane protein, Pex16	0	0	0.6	0	0	0	0	0	0	0	0	0	1.8	0	0	0
Am_Rn_151728	400	.	.	.	0	0	0.183333	0	0	0	0	0	0	0	0.55	0	0	0	0	0
Am_Rn_151729	400	KAH9089120.1_hypothetical protein LEN26_019284 [Aphanomyces euteiches]	AT3G10850.1_Metallo-hydrolase/oxidoreductase superfamily protein, GeneName=GLY2	IPR036866_Ribonuclease Z/Hydroxyacylglutathione hydrolase-like; IPR032282_Hydroxyacylglutathione hydrolase, C-terminal domain	0.313333	0	0	0	0	0	0.94	0	0	0	0	0	0	0	0	0
Am_Rn_151730	400	XP_034245854.1_tumor suppressor candidate 3 [Thrips palmi]	.	IPR036249_Thioredoxin-like superfamily; IPR021149_Oligosaccharyl transferase complex, subunit OST3/OST6	0	0	0.4	0	0	0	0	0	0	0	0	0	1.2	0	0	0
Am_Rn_151731	400	KAE8750272.1_hypothetical protein FOCC_FOCC003080 [Frankliniella occidentalis]	.	IPR025110_AMP-binding enzyme, C-terminal domain	0	0	0.2	0	0	0	0	0	0	0	0	0	0.6	0	0	0
Am_Rn_151732	400	XP_035331150.1_uncharacterized protein HER10_EVM0000475 [Colletotrichum scovillei] KAF4778147.1 hypothetical protein HER10_EVM0000475 [Colletotrichum scovillei] KAG7043749.1 hypothetical protein JMJ77_0011571 [Colletotrichum scovillei] KAG7045853.1 hypothetical protein JMJ78_0010924 [Colletotrichum scovillei] KAG7063197.1 hypothetical protein JMJ76_0005665 [Colletotrichum scovillei]	.	.	0	0	0.383333	0	0	0	0	0	0	0	0.55	0	0.6	0	0	0
Am_Rn_151733	400	.	.	.	0	0	0.4	0	0	0	0	0	0	0	0	0	1.2	0	0	0
Am_Rn_151734	400	KXH66920.1_hypothetical protein CSAL01_13679, partial [Colletotrichum salicis]	.	.	0	0	0.4	0	0	0	0	0	0	0	0	0	1.2	0	0	0
Am_Rn_151735	400	TMW40922.1_hypothetical protein DOY81_013998 [Sarcophaga bullata]	.	IPR013320_Concanavalin A-like lectin/glucanase domain superfamily; IPR001791_Laminin G domain	0	0	0.366667	0	0	0	0	0	0	0	1.1	0	0	0	0	0
Am_Rn_151736	400	TKR80836.1_hypothetical protein L596_014834 [Steinernema carpocapsae]	.	.	0.396667	0	0	0	0	1.19	0	0	0	0	0	0	0	0	0	0
Am_Rn_151737	400	.	.	.	0	0	0.2	0	0	0	0	0	0	0	0	0	0.6	0	0	0
Am_Rn_151738	399	KAA0874853.1_type I glyceraldehyde-3-phosphate dehydrogenase, partial [Enterobacter hormaechei]	AT1G13440.2_glyceraldehyde-3-phosphate dehydrogenase C2, GeneName=GAPC2	.	0	0	0	0.646667	0	0	0	0	0	0	0	0	0	0	0	1.94
Am_Rn_151739	399	RHN71479.1_putative transcription factor WD40-like family [Medicago truncatula]	AT2G40360.2_Transducin/WD40 repeat-like superfamily protein	.	11.8267	10.48	10.5067	10.7833	18.44	9.99	7.05	9.98	10.4	11.06	13.98	12.8	4.74	2.88	11.67	17.8
Am_Rn_151740	399	.	.	.	0.606667	0.496667	0.596667	0.226667	1.22	0.6	0	0.68	0.81	0	0.55	0	1.24	0.68	0	0
Am_Rn_151741	399	RMJ16141.1_hypothetical protein CDV36_004183 [Fusarium kuroshium] RSL80267.1 hypothetical protein CEP51_006722 [Fusarium floridanum]	.	.	12.41	0	0	0	0	6.6	30.63	0	0	0	0	0	0	0	0	0
Am_Rn_151742	399	.	.	.	0.313333	0	0.2	0.696667	0	0	0.94	0	0	0	0	0	0.6	0	1.41	0.68
Am_Rn_151743	399	.	.	.	0	0	2.82333	0	0	0	0	0	0	0	7.17	1.3	0	0	0	0
Am_Rn_151744	399	XP_001965556.1_60S ribosomal protein L30 isoform X1 [Drosophila ananassae] XP_002011753.1 60S ribosomal protein L30 isoform X1 [Drosophila mojavensis] XP_002060170.1 60S ribosomal protein L30 [Drosophila virilis] XP_017110002.1 60S ribosomal protein L30 [Drosophila bipectinata] XP_017851158.1 60S ribosomal protein L30 [Drosophila busckii] XP_017872382.1 PREDICTED: 60S ribosomal protein L30 isofor…	AT1G36240.1_Ribosomal protein L7Ae/L30e/S12e/Gadd45 family protein	IPR029064_50S ribosomal protein L30e-like; IPR000231_Ribosomal protein L30e; IPR004038_Ribosomal protein L7Ae/L30e/S12e/Gadd45	0	0	2.02333	0	0	0	0	0	0	0	6.07	0	0	0	0	0
Am_Rn_151745	399	.	.	.	0	0	3.06	0	0	0	0	0	0	0	6.07	1.3	1.81	0	0	0
Am_Rn_151746	399	.	.	.	0	0.773333	2.42333	0	0	0	0	0	2.32	0	6.62	0.65	0	0	0	0
Am_Rn_151747	399	.	.	.	0	0	2.04	0	0	0	0	0	0	0	5.52	0	0.6	0	0	0
Am_Rn_151748	399	.	.	.	0	0	1.84	0	0	0	0	0	0	0	5.52	0	0	0	0	0
Am_Rn_151749	399	XP_009528568.1_hypothetical protein PHYSODRAFT_545950 [Phytophthora sojae] EGZ14819.1 hypothetical protein PHYSODRAFT_545950 [Phytophthora sojae]	.	.	1.52333	0	0	0	2.43	1.2	0.94	0	0	0	0	0	0	0	0	0
Am_Rn_151750	399	NP_001237054.1_Probable histone H2A variant 3-like [Glycine max] XP_006595521.1 uncharacterized protein LOC100500629 isoform X1 [Glycine max] XP_028198461.1 probable histone H2A variant 3 isoform X1 [Glycine soja] ACU15754.1 unknown [Glycine max] KAG4953996.1 hypothetical protein JHK87_039590 [Glycine soja] KAG4962931.1 hypothetical protein JHK86_039799 [Glycine max] KAG4965403.1 hypothetical pro…	AT1G52740.1_histone H2A protein 9, GeneName=HTA9	IPR002119_Histone H2A; IPR009072_Histone-fold; IPR007125_Histone H2A/H2B/H3	0	0	0.433333	1.82333	0	0	0	0	0	0	0	1.3	0	3.38	1.41	0.68
Am_Rn_151751	399	.	.	.	0	0	0.383333	0.236667	0	0	0	0	0	0	0	0.55	0.6	0	0.71	0
Am_Rn_151752	399	XP_026285105.1_protein mini spindles [Frankliniella occidentalis] XP_026285106.1 protein mini spindles [Frankliniella occidentalis] KAE8740038.1 hypothetical protein FOCC_FOCC014444 [Frankliniella occidentalis]	.	IPR016024_Armadillo-type fold	0	0.84	1.22	0	0	0	0	0	0.77	1.75	1.1	1.96	0.6	0	0	0
Am_Rn_151753	399	KAG2262935.1_hypothetical protein Bca52824_070014 [Brassica carinata]	AT5G06750.1_Protein phosphatase 2C family protein	.	0	0.663333	1.10333	0	0	0	0	1.99	0	0	3.31	0	0	0	0	0
Am_Rn_151754	399	XP_033456767.1_putative P450 monooxygenase [Dissoconium aciculare CBS 342.82] KAF1819731.1 putative P450 monooxygenase [Dissoconium aciculare CBS 342.82]	AT5G20500.1_Glutaredoxin family protein	IPR011899_Glutaredoxin, eukaryotic/virial; IPR002109_Glutaredoxin; IPR014025_Glutaredoxin subgroup; IPR036249_Thioredoxin-like superfamily	0	1.68667	0.403333	0	0	0	0	3.31	0	1.75	0	0	1.21	0	0	0
Am_Rn_151755	399	.	.	.	0	0	1.28667	0	0	0	0	0	0	0	3.86	0	0	0	0	0
Am_Rn_151756	399	.	.	.	0.36	0	0	0	0.61	0	0.47	0	0	0	0	0	0	0	0	0
Am_Rn_151757	399	.	.	.	0	0	0	0	0	0	0	0	0	0	0	0	0	0	0	0
Am_Rn_151758	399	.	.	.	0.203333	0.22	0.216667	0.676667	0.61	0	0	0.66	0	0	0	0.65	0	1.35	0	0.68
Am_Rn_151759	399	XP_010104673.1_uncharacterized protein LOC21404885 [Morus notabilis] EXC01479.1 hypothetical protein L484_022051 [Morus notabilis]	.	.	0.156667	1.70333	0.183333	0	0	0	0.47	0.66	3.87	0.58	0.55	0	0	0	0	0
Am_Rn_151760	399	ADN18837.1_pectate lyase [Phytophthora capsici]	.	IPR004898_Pectate lyase PlyH/PlyE-like; IPR011050_Pectin lyase fold/virulence factor	1.8	0	0	0	0	5.4	0	0	0	0	0	0	0	0	0	0
Am_Rn_151761	399	XP_009525725.1_hypothetical protein PHYSODRAFT_285823 [Phytophthora sojae] EGZ16667.1 hypothetical protein PHYSODRAFT_285823 [Phytophthora sojae]	.	IPR036065_BolA-like superfamily; IPR002634_BolA protein	1.59333	0	0	0	1.22	1.2	2.36	0	0	0	0	0	0	0	0	0
Am_Rn_151762	399	KAE8749248.1_hypothetical protein FOCC_FOCC003955 [Frankliniella occidentalis]	.	.	0	0	1	0	0	0	0	0	0	0	1.1	1.3	0.6	0	0	0
Am_Rn_151763	399	XP_046139117.1_mitochondrial carrier domain-containing protein [Fusarium solani] KAH7274500.1 mitochondrial carrier domain-containing protein [Fusarium solani]	AT5G14040.1_phosphate transporter 3;1, GeneName=PHT3;1	IPR018108_Mitochondrial substrate/solute carrier; IPR023395_Mitochondrial carrier domain superfamily	1.38667	0	0	0	0	1.8	2.36	0	0	0	0	0	0	0	0	0
Am_Rn_151764	399	XP_004487411.1_uncharacterized protein LOC101507633 [Cicer arietinum]	.	.	0	0	0.403333	0	0	0	0	0	0	0	0	0	1.21	0	0	0
Am_Rn_151765	399	XP_026285109.1_transcription initiation factor TFIID subunit 13 [Frankliniella occidentalis]	AT1G02680.1_TBP-associated factor 13, GeneName=TAF13	IPR003195_Transcription initiation factor IID, subunit 13; IPR009072_Histone-fold	0	0	0.753333	0	0	0	0	0	0	0	1.66	0	0.6	0	0	0
Am_Rn_151766	399	CAN62403.1_hypothetical protein VITISV_018486 [Vitis vinifera]	.	.	0	0.22	0.383333	0	0	0	0	0.66	0	0	0.55	0	0.6	0	0	0
Am_Rn_151767	399	.	.	.	0	0	2.80667	0	0	0	0	0	0	0	7.17	0.65	0.6	0	0	0
Am_Rn_151768	399	XP_013674297.1_uncharacterized protein LOC106378764 [Brassica napus] XP_013674299.1 uncharacterized protein LOC106378766 [Brassica napus]	.	.	0.203333	0	0.803333	0	0.61	0	0	0	0	0	0.55	0.65	1.21	0	0	0
Am_Rn_151769	399	.	.	.	0	0	0	0	0	0	0	0	0	0	0	0	0	0	0	0
Am_Rn_151770	399	.	.	.	0.406667	0.44	0.603333	0.226667	1.22	0	0	1.32	0	0	0	0	1.81	0.68	0	0
Am_Rn_151771	399	KAE8743165.1_hypothetical protein FOCC_FOCC011258 [Frankliniella occidentalis]	.	.	0	0	1.79	0	0	0	0	0	0	0	2.76	2.61	0	0	0	0
Am_Rn_151772	399	XP_046132759.1_Spb1 C-terminal domain-containing protein [Fusarium solani] KAH7263892.1 Spb1 C-terminal domain-containing protein [Fusarium solani]	.	IPR012920_Ribosomal RNA methyltransferase, Spb1, C-terminal	1.25667	0	0	0	0	0	3.77	0	0	0	0	0	0	0	0	0
Am_Rn_151773	399	.	.	.	0	1.22	0	0.226667	0	0	0	1.32	0	2.34	0	0	0	0.68	0	0
Am_Rn_151774	399	.	.	.	0.913333	0	0	0	0	1.8	0.94	0	0	0	0	0	0	0	0	0
Am_Rn_151775	399	XP_009536379.1_hypothetical protein PHYSODRAFT_527575 [Phytophthora sojae] EGZ08207.1 hypothetical protein PHYSODRAFT_527575 [Phytophthora sojae]	.	IPR013595_Peptidase S33 tripeptidyl aminopeptidase-like, C-terminal	1.03	0	0	0	0.61	0.6	1.88	0	0	0	0	0	0	0	0	0
Am_Rn_151776	399	KAE8749984.1_hypothetical protein FOCC_FOCC003108 [Frankliniella occidentalis]	.	.	0	0	1.28667	0	0	0	0	0	0	0	3.86	0	0	0	0	0
Am_Rn_151777	399	.	.	.	0	0	1.84	0	0	0	0	0	0	0	5.52	0	0	0	0	0
Am_Rn_151778	399	KAE8749568.1_hypothetical protein FOCC_FOCC003835 [Frankliniella occidentalis]	.	IPR002126_Cadherin-like; IPR015919_Cadherin-like superfamily	0	0	1.10333	0	0	0	0	0	0	0	3.31	0	0	0	0	0
Am_Rn_151779	399	.	.	.	0.356667	0.45	0	0	0	0.6	0.47	0	0.77	0.58	0	0	0	0	0	0
Am_Rn_151780	399	.	.	.	0.92	0	0	0.45	1.22	0.6	0.94	0	0	0	0	0	0	1.35	0	0
Am_Rn_151781	399	.	.	.	0	0	1.10333	0	0	0	0	0	0	0	3.31	0	0	0	0	0
Am_Rn_151782	399	.	.	.	0	0	0.553333	0	0	0	0	0	0	0	1.66	0	0	0	0	0
Am_Rn_151783	399	.	.	.	0	0.256667	0.366667	0.463333	0	0	0	0	0.77	0	1.1	0	0	0.68	0.71	0
Am_Rn_151784	399	KAG7672954.1_hypothetical protein KSW81_001884 [Chlorella desiccata (nom. nud.)] KAH7616328.1 putative 60S ribosomal protein L36-3 [Chlorella desiccata (nom. nud.)] KAH7616427.1 putative 60S ribosomal protein L36-3 [Chlorella desiccata (nom. nud.)]	AT5G02450.1_Ribosomal protein L36e family protein	IPR000509_Ribosomal protein L36e	0	0	0	1.13333	0	0	0	0	0	0	0	0	0	1.35	0	2.05
Am_Rn_151785	399	PON44220.1_Ribonuclease H-like domain containing protein, partial [Trema orientale]	.	.	0	0.856667	0.2	0	0	0	0	1.99	0	0.58	0	0	0.6	0	0	0
Am_Rn_151786	399	KAH1208360.1_hypothetical protein GmHk_15G043195 [Glycine max]	.	.	0.786667	0	0.366667	0	0	0	2.36	0	0	0	1.1	0	0	0	0	0
Am_Rn_151787	399	XP_026281161.1_mediator of RNA polymerase II transcription subunit 4 [Frankliniella occidentalis] KAE8748530.1 hypothetical protein FOCC_FOCC004706 [Frankliniella occidentalis]	.	IPR019258_Mediator complex, subunit Med4	0	0	1.10333	0	0	0	0	0	0	0	3.31	0	0	0	0	0
Am_Rn_151788	399	.	.	.	0	1.24667	0	0	0	0	0	1.99	0	1.75	0	0	0	0	0	0
Am_Rn_151789	399	KAE8748827.1_hypothetical protein FOCC_FOCC004421, partial [Frankliniella occidentalis]	.	.	0	0	1.47	0	0	0	0	0	0	0	4.41	0	0	0	0	0
Am_Rn_151790	399	.	.	.	0.406667	0.663333	0	0.236667	1.22	0	0	1.99	0	0	0	0	0	0	0.71	0
Am_Rn_151791	399	XP_035337802.1_uncharacterized protein HER10_EVM0012587 [Colletotrichum scovillei] KAF4784799.1 hypothetical protein HER10_EVM0012587 [Colletotrichum scovillei]	.	.	0	0	1.10333	0	0	0	0	0	0	0	3.31	0	0	0	0	0
Am_Rn_151792	399	KAF4311709.1_putative aldehyde dehydrogenase protein [Botryosphaeria dothidea]	AT1G74920.2_aldehyde dehydrogenase 10A8, GeneName=ALDH10A8	IPR015590_Aldehyde dehydrogenase domain; IPR016161_Aldehyde/histidinol dehydrogenase	0	0	1.28667	0	0	0	0	0	0	0	3.86	0	0	0	0	0
Am_Rn_151793	399	KHN28469.1_hypothetical protein glysoja_035850, partial [Glycine soja]	.	.	0	0.256667	0.216667	0	0	0	0	0	0.77	0	0	0.65	0	0	0	0
Am_Rn_151794	399	KAG7050343.1_molecular chaperone HscB [Colletotrichum scovillei] KAG7069383.1 molecular chaperone HscB [Colletotrichum scovillei] KAG7073372.1 molecular chaperone HscB [Colletotrichum scovillei]	.	.	0	0	1.32333	0	0	0	0	0	0	0	2.76	0	1.21	0	0	0
Am_Rn_151795	399	KYP54934.1_Retrovirus-related Pol polyprotein from transposon TNT 1-94 [Cajanus cajan]	.	.	0.2	0	0	0	0	0.6	0	0	0	0	0	0	0	0	0	0
Am_Rn_151796	399	XP_026282094.1_C2 domain-containing protein 5 isoform X2 [Frankliniella occidentalis]	.	.	0	0	0.736667	0	0	0	0	0	0	0	2.21	0	0	0	0	0
Am_Rn_151797	399	MCH84713.1_helicase-like protein [Trifolium medium]	.	IPR010285_DNA helicase Pif1-like; IPR027417_P-loop containing nucleoside triphosphate hydrolase	0.403333	0	0.4	0	0.61	0.6	0	0	0	0	0.55	0.65	0	0	0	0
Am_Rn_151798	399	XP_004992583.1_heat shock protein [Salpingoeca rosetta] XP_004992603.1 heat shock protein [Salpingoeca rosetta] EGD74938.1 heat shock protein [Salpingoeca rosetta] EGD74958.1 heat shock protein [Salpingoeca rosetta]	AT1G53540.1_HSP20-like chaperones superfamily protein	IPR008978_HSP20-like chaperone; IPR002068_Alpha crystallin/Hsp20 domain	1.23333	0	0	0	1.82	0	1.88	0	0	0	0	0	0	0	0	0
Am_Rn_151799	399	XP_046138287.1_WD40-repeat-containing domain protein [Fusarium solani] KAH7273670.1 WD40-repeat-containing domain protein [Fusarium solani]	.	.	1.1	0	0	0	0	0	3.3	0	0	0	0	0	0	0	0	0
Am_Rn_151800	399	KXH47854.1_CFEM domain-containing protein [Colletotrichum nymphaeae SA-01]	.	.	0	0	0.956667	0	0	0	0	0	0	0	1.66	0	1.21	0	0	0
Am_Rn_151801	399	.	.	.	0	0	1.28667	0	0	0	0	0	0	0	3.86	0	0	0	0	0
Am_Rn_151802	399	.	.	.	0	0	0	0	0	0	0	0	0	0	0	0	0	0	0	0
Am_Rn_151803	399	XP_046131885.1_uncharacterized protein B0J15DRAFT_494416 [Fusarium solani] KAH7258808.1 hypothetical protein B0J15DRAFT_494416 [Fusarium solani]	.	IPR021858_Fungal transcription factor	0.943333	0	0	0	0	0	2.83	0	0	0	0	0	0	0	0	0
Am_Rn_151804	399	.	.	.	0.203333	0	0	0	0.61	0	0	0	0	0	0	0	0	0	0	0
Am_Rn_151805	399	.	.	.	1.11333	0	0	0	0	2.4	0.94	0	0	0	0	0	0	0	0	0
Am_Rn_151806	399	KAE8753103.1_hypothetical protein FOCC_FOCC000026 [Frankliniella occidentalis]	.	.	0	0	1.10333	0	0	0	0	0	0	0	3.31	0	0	0	0	0
Am_Rn_151807	399	.	.	.	0.2	0	0	0.236667	0	0.6	0	0	0	0	0	0	0	0	0.71	0
Am_Rn_151808	399	VDM03167.1_unnamed protein product, partial [Schistocephalus solidus]	AT3G12110.1_actin-11, GeneName=ACT11	IPR004000_Actin family; IPR043129_ATPase, nucleotide binding domain	0.596667	0	0	0	0	0	1.79	0	0	0	0	0	0	0	0	0
Am_Rn_151809	399	XP_040864967.1_secreted RxLR effector protein 161-like [Glycine max]	.	.	0	0	1.20667	0	0	0	0	0	0	0	1.66	1.96	0	0	0	0
Am_Rn_151810	399	KEH37955.1_hypothetical protein MTR_2g054730 [Medicago truncatula]	.	.	0	0	1.08667	0	0	0	0	0	0	0	0	3.26	0	0	0	0
Am_Rn_151811	399	PNY16180.1_gag-pol polyprotein, partial [Trifolium pratense]	.	.	0	1.05333	0	0	0	0	0	1.99	0	1.17	0	0	0	0	0	0
Am_Rn_151812	399	KHN77184.1_40S ribosomal protein S11 [Toxocara canis] VDM48761.1 unnamed protein product [Toxocara canis]	AT4G30800.1_Nucleic acid-binding, OB-fold-like protein	IPR000266_Ribosomal protein S17/S11; IPR012340_Nucleic acid-binding, OB-fold; IPR032440_40S ribosomal protein S11, N-terminal	0.8	0	0	0	0	2.4	0	0	0	0	0	0	0	0	0	0
Am_Rn_151813	399	.	.	.	0.626667	0	0	0	0	0	1.88	0	0	0	0	0	0	0	0	0
Am_Rn_151814	399	XP_023163066.2_GIGYF family protein CG11148 [Drosophila hydei] XP_023163067.2 GIGYF family protein CG11148 [Drosophila hydei] XP_023163069.2 GIGYF family protein CG11148 [Drosophila hydei]	.	.	0	0	0.92	0	0	0	0	0	0	0	2.76	0	0	0	0	0
Am_Rn_151815	399	.	.	.	1.01333	0	0	0	3.04	0	0	0	0	0	0	0	0	0	0	0
Am_Rn_151816	399	.	.	.	0	0	0.216667	0	0	0	0	0	0	0	0	0.65	0	0	0	0
Am_Rn_151817	399	MCH83457.1_transposon Tf2-1 polyprotein [Trifolium medium]	.	.	0.606667	0.256667	0	0.226667	1.82	0	0	0	0.77	0	0	0	0	0.68	0	0
Am_Rn_151818	399	XP_026287808.1_uncharacterized protein LOC113213084 [Frankliniella occidentalis]	.	.	0	0	0.553333	0	0	0	0	0	0	0	1.66	0	0	0	0	0
Am_Rn_151819	399	XP_026294255.1_DDB1- and CUL4-associated factor 10 homolog isoform X4 [Frankliniella occidentalis]	.	.	0	0	1.13667	0	0	0	0	0	0	0	2.76	0.65	0	0	0	0
Am_Rn_151820	399	.	.	.	0	0	0	0	0	0	0	0	0	0	0	0	0	0	0	0
Am_Rn_151821	399	KAE8740366.1_hypothetical protein FOCC_FOCC014146 [Frankliniella occidentalis]	.	.	0	0	1.12	0	0	0	0	0	0	0	2.76	0	0.6	0	0	0
Am_Rn_151822	399	.	.	.	0	1.29667	0	0	0	0	0	0	1.55	2.34	0	0	0	0	0	0
Am_Rn_151823	399	.	.	.	0	0	0.936667	0	0	0	0	0	0	0	2.21	0	0.6	0	0	0
Am_Rn_151824	399	.	.	.	0	0.256667	0.806667	0	0	0	0	0	0.77	0	0	0	2.42	0	0	0
Am_Rn_151825	399	XP_026293499.1_cytochrome P450 6k1-like [Frankliniella occidentalis] KAE8747415.1 Cytochrome P450 CYP6 [Frankliniella occidentalis]	AT3G20130.2_cytochrome P450, family 705, subfamily A, polypeptide 22, GeneName=CYP705A22	IPR036396_Cytochrome P450 superfamily; IPR001128_Cytochrome P450; IPR002403_Cytochrome P450, E-class, group IV	0	0	1.00667	0	0	0	0	0	0	0	0	0	3.02	0	0	0
Am_Rn_151826	399	XP_046132144.1_microsomal signal peptidase 12 kDa subunit-domain-containing protein [Fusarium solani] KAH7260048.1 microsomal signal peptidase 12 kDa subunit-domain-containing protein [Fusarium solani]	AT4G40042.1_Microsomal signal peptidase 12 kDa subunit (SPC12)	.	0.826667	0	0	0	0	0.6	1.88	0	0	0	0	0	0	0	0	0
Am_Rn_151827	399	.	.	.	0.203333	0	0	0.226667	0.61	0	0	0	0	0	0	0	0	0	0	0.68
Am_Rn_151828	399	XP_026285524.1_DNA helicase MCM8 [Frankliniella occidentalis]	.	.	0	0	1.10333	0	0	0	0	0	0	0	3.31	0	0	0	0	0
Am_Rn_151829	399	.	.	.	0.57	0.0866667	0	0	0	1.24	0.47	0	0.26	0	0	0	0	0	0	0
Am_Rn_151830	399	RSL67473.1_Cytosolic Fe-S cluster assembly factor NAR1 [Fusarium sp. AF-8]	.	IPR004108_Iron hydrogenase, large subunit, C-terminal; IPR009016_Iron hydrogenase	0.826667	0	0	0	0	0.6	1.88	0	0	0	0	0	0	0	0	0
Am_Rn_151831	399	RMJ14378.1_hypothetical protein CDV36_005999 [Fusarium kuroshium]	.	.	0.313333	0	0	0	0	0	0.94	0	0	0	0	0	0	0	0	0
Am_Rn_151832	399	KAE8748342.1_hypothetical protein FOCC_FOCC004978 [Frankliniella occidentalis]	.	.	0	0	0.92	0	0	0	0	0	0	0	2.76	0	0	0	0	0
Am_Rn_151833	399	XP_026280900.1_actin-binding protein IPP [Frankliniella occidentalis]	.	IPR015915_Kelch-type beta propeller; IPR006652_Kelch repeat type 1	0	0	0.92	0	0	0	0	0	0	0	2.76	0	0	0	0	0
Am_Rn_151834	399	KXH48866.1_general alpha-glucoside permease [Colletotrichum nymphaeae SA-01]	.	.	0	0	0.936667	0	0	0	0	0	0	0	2.21	0	0.6	0	0	0
Am_Rn_151835	399	.	.	.	0.36	0.413333	0	0.236667	0.61	0	0.47	0.66	0	0.58	0	0	0	0	0.71	0
Am_Rn_151836	399	RSM15675.1_hypothetical protein CEP52_000588 [Fusarium sp. AF-4]	AT1G16190.2_Rad23 UV excision repair protein family, GeneName=RAD23A	.	0.986667	0	0	0	0	0.6	2.36	0	0	0	0	0	0	0	0	0
Am_Rn_151837	399	RHN48681.1_putative ribonuclease H-like domain-containing protein [Medicago truncatula]	.	IPR002156_Ribonuclease H domain; IPR012337_Ribonuclease H-like superfamily	0.403333	0	0.366667	0	0.61	0.6	0	0	0	0	1.1	0	0	0	0	0
Am_Rn_151838	399	KAF9773706.1_hypothetical protein IL306_008402 [Fusarium sp. DS 682]	.	IPR043904_PhoD-like phosphatase	0.786667	0	0	0	0	0	2.36	0	0	0	0	0	0	0	0	0
Am_Rn_151839	399	.	.	.	0.313333	0	0.216667	0.226667	0	0	0.94	0	0	0	0	0.65	0	0	0	0.68
Am_Rn_151840	399	.	.	.	0	0	0.753333	0	0	0	0	0	0	0	1.66	0	0.6	0	0	0
Am_Rn_151841	399	XP_035336735.1_uncharacterized protein HER10_EVM0013164 [Colletotrichum scovillei] KAF4783732.1 hypothetical protein HER10_EVM0013164 [Colletotrichum scovillei] KAG7051560.1 protein TIF31 [Colletotrichum scovillei] KAG7070596.1 protein TIF31 [Colletotrichum scovillei] KAG7078894.1 protein TIF31 [Colletotrichum scovillei]	.	.	0	0	0.77	0	0	0	0	0	0	0	1.66	0.65	0	0	0	0
Am_Rn_151842	399	XP_026274290.1_small G protein signaling modulator 3 homolog [Frankliniella occidentalis] XP_026274299.1 small G protein signaling modulator 3 homolog [Frankliniella occidentalis]	.	IPR035969_Rab-GTPase-TBC domain superfamily; IPR000195_Rab-GTPase-TBC domain	0	0	0.736667	0	0	0	0	0	0	0	2.21	0	0	0	0	0
Am_Rn_151843	399	TMW55783.1_hypothetical protein Poli38472_010665 [Pythium oligandrum]	.	IPR029479_Nitroreductase; IPR000415_Nitroreductase-like	0.786667	0	0	0	0	0	2.36	0	0	0	0	0	0	0	0	0
Am_Rn_151844	399	XP_036589734.1_uncharacterized protein CTRU02_00488 [Colletotrichum truncatum] KAF6801739.1 hypothetical protein CTRU02_00488 [Colletotrichum truncatum]	.	.	0	0	1.07	0	0	0	0	0	0	0	0	2.61	0.6	0	0	0
Am_Rn_151845	399	.	.	.	0.203333	0	0.2	0	0.61	0	0	0	0	0	0	0	0.6	0	0	0
Am_Rn_151846	399	.	.	.	0	0.22	0	0	0	0	0	0.66	0	0	0	0	0	0	0	0
Am_Rn_151847	399	.	.	.	0	0	0.736667	0	0	0	0	0	0	0	2.21	0	0	0	0	0
Am_Rn_151848	399	XP_029131077.1_uncharacterized protein LOC109817540 isoform X1 [Cajanus cajan] XP_029131078.1 uncharacterized protein LOC109817540 isoform X1 [Cajanus cajan] KYP43598.1 hypothetical protein KK1_034928 [Cajanus cajan]	.	.	0	0.22	0	0	0	0	0	0.66	0	0	0	0	0	0	0	0
Am_Rn_151849	399	.	.	.	0	0	0.553333	0	0	0	0	0	0	0	1.66	0	0	0	0	0
Am_Rn_151850	399	KYP35468.1_Retrovirus-related Pol polyprotein from transposon TNT 1-94 [Cajanus cajan]	.	.	0.81	0	0.403333	0	2.43	0	0	0	0	0	0	0	1.21	0	0	0
Am_Rn_151851	399	XP_026273100.1_BLOC-1-related complex subunit 8 homolog [Frankliniella occidentalis] KAE8749068.1 hypothetical protein FOCC_FOCC004235 [Frankliniella occidentalis]	.	.	0	0	0.936667	0	0	0	0	0	0	0	2.21	0	0.6	0	0	0
Am_Rn_151852	399	XP_026276199.1_uncharacterized protein LOC113205000 isoform X2 [Frankliniella occidentalis] KAE8749671.1 hypothetical protein FOCC_FOCC003658 [Frankliniella occidentalis]	.	.	0	0	0.953333	0	0	0	0	0	0	0	2.21	0.65	0	0	0	0
Am_Rn_151853	399	.	.	.	0	0.633333	0.216667	0	0	0	0	1.32	0	0.58	0	0.65	0	0	0	0
Am_Rn_151854	399	XP_035790626.1_60S ribosomal protein L18a-like [Anopheles albimanus]	AT2G34480.1_Ribosomal protein L18ae/LX family protein	IPR021138_60S ribosomal protein L18a/ L20, eukaryotes; IPR028877_50S ribosomal protein L18Ae/60S ribosomal protein L20 and L18a; IPR023573_Ribosomal protein 50S-L18Ae/60S-L20/60S-L18A	0	0	0	1.17667	0	0	0	0	0	0	0	0	0	0	3.53	0
Am_Rn_151855	399	XP_035334027.1_uncharacterized protein HER10_EVM0006076 [Colletotrichum scovillei] KAF4781024.1 hypothetical protein HER10_EVM0006076 [Colletotrichum scovillei] KAG7045181.1 hypothetical protein JMJ77_0009267 [Colletotrichum scovillei] KAG7052342.1 hypothetical protein JMJ78_0005361 [Colletotrichum scovillei] KAG7064635.1 hypothetical protein JMJ76_0012396 [Colletotrichum scovillei]	.	.	0	0	0.99	0	0	0	0	0	0	0	0.55	0	2.42	0	0	0
Am_Rn_151856	399	XP_046138849.1_uncharacterized protein B0J15DRAFT_567756 [Fusarium solani] KAH7274232.1 hypothetical protein B0J15DRAFT_567756 [Fusarium solani]	.	.	0.47	0	0	0	0	0	1.41	0	0	0	0	0	0	0	0	0
Am_Rn_151857	399	.	.	.	0	0	0.736667	0	0	0	0	0	0	0	2.21	0	0	0	0	0
Am_Rn_151858	399	XP_026274047.1_probable helicase with zinc finger domain [Frankliniella occidentalis] XP_026274048.1 probable helicase with zinc finger domain [Frankliniella occidentalis]	AT1G05460.2_P-loop containing nucleoside triphosphate hydrolases superfamily protein, GeneName=SDE3	IPR041677_DNA2/NAM7 helicase, helicase domain; IPR027417_P-loop containing nucleoside triphosphate hydrolase	0	0	0.986667	0	0	0	0	0	0	0	1.66	1.3	0	0	0	0
Am_Rn_151859	399	.	.	.	0	0	0	0	0	0	0	0	0	0	0	0	0	0	0	0
Am_Rn_151860	399	.	.	.	0	0.93	0.216667	0	0	0	0	0.66	1.55	0.58	0	0.65	0	0	0	0
Am_Rn_151861	399	PSK56503.1_60S ribosomal protein L2 [Elsinoe australis] TKX22267.1 60S ribosomal protein L2 [Elsinoe australis]	AT2G18020.1_Ribosomal protein L2 family, GeneName=EMB2296	IPR022669_Ribosomal protein L2, C-terminal; IPR012340_Nucleic acid-binding, OB-fold; IPR008991_Translation protein SH3-like domain superfamily; IPR022666_Ribosomal Proteins L2, RNA binding domain; IPR002171_Ribosomal protein L2	0	0	0	1.16667	0	0	0	0	0	0	0	0	0	0.68	2.82	0
Am_Rn_151862	399	.	.	.	0	0	0	0	0	0	0	0	0	0	0	0	0	0	0	0
Am_Rn_151863	399	KIH55590.1_nematode cuticle collagen domain protein [Ancylostoma duodenale]	.	IPR002486_Nematode cuticle collagen, N-terminal	1	0	0	0	0	3	0	0	0	0	0	0	0	0	0	0
Am_Rn_151864	399	.	.	.	0	0	0	0	0	0	0	0	0	0	0	0	0	0	0	0
Am_Rn_151865	399	XP_034248735.1_proliferation-associated protein 2G4 [Thrips palmi]	AT3G51800.3_metallopeptidase M24 family protein, GeneName=ATG2	IPR036005_Creatinase/aminopeptidase-like; IPR036390_Winged helix DNA-binding domain superfamily	0	0	1.00667	0	0	0	0	0	0	0	0	0	3.02	0	0	0
Am_Rn_151866	399	.	.	.	0.763333	0	0	0	1.82	0	0.47	0	0	0	0	0	0	0	0	0
Am_Rn_151867	399	MCI04629.1_DUF4283 domain protein [Trifolium medium]	.	IPR025558_Domain of unknown function DUF4283	0	0.516667	0	0	0	0	0	0	1.55	0	0	0	0	0	0	0
Am_Rn_151868	399	.	.	.	0.47	0	0	0	0	0	1.41	0	0	0	0	0	0	0	0	0
Am_Rn_151869	399	.	.	.	0.4	0.193333	0	0	0	1.2	0	0	0	0.58	0	0	0	0	0	0
Am_Rn_151870	399	KAE9207101.1_Chaperone protein [Phytophthora fragariae]	AT2G25140.1_casein lytic proteinase B4, GeneName=CLPB4	IPR041546_ClpA/ClpB, AAA lid domain; IPR027417_P-loop containing nucleoside triphosphate hydrolase	0.763333	0	0	0	1.82	0	0.47	0	0	0	0	0	0	0	0	0
Am_Rn_151871	399	XP_026273384.1_uncharacterized protein LOC113203101 [Frankliniella occidentalis]	.	.	0	0	0.366667	0	0	0	0	0	0	0	1.1	0	0	0	0	0
Am_Rn_151872	399	XP_026277378.1_DDB1- and CUL4-associated factor 11 isoform X2 [Frankliniella occidentalis]	.	.	0	0	1.18667	0	0	0	0	0	0	0	1.66	1.3	0.6	0	0	0
Am_Rn_151873	399	.	AT1G74830.1_myosin-binding protein, putative (Protein of unknown function, DUF593)	IPR007656_GTD-binding domain	0	0	0.586667	0	0	0	0	0	0	0	0.55	0	1.21	0	0	0
Am_Rn_151874	399	XP_009532735.1_hypothetical protein PHYSODRAFT_336830 [Phytophthora sojae] EGZ12402.1 hypothetical protein PHYSODRAFT_336830 [Phytophthora sojae]	.	.	1.22667	0	0	0	0	1.8	1.88	0	0	0	0	0	0	0	0	0
Am_Rn_151875	399	KAE8752724.1_hypothetical protein FOCC_FOCC000464 [Frankliniella occidentalis]	.	.	0	0	0.566667	0	0	0	0	0	0	0	1.1	0	0.6	0	0	0
Am_Rn_151876	399	TPX77470.1_hypothetical protein CcCBS67573_g01243 [Chytriomyces confervae]	AT1G48830.1_Ribosomal protein S7e family protein	IPR000554_Ribosomal protein S7e	0	0	0	1.13333	0	0	0	0	0	0	0	0	0	2.03	0	1.37
Am_Rn_151877	399	XP_026271437.1_exportin-6-B [Frankliniella occidentalis] KAE8742768.1 Exportin6-like [Frankliniella occidentalis]	.	IPR001494_Importin-beta, N-terminal domain; IPR013598_Exportin-1/Importin-beta-like; IPR016024_Armadillo-type fold	0	0.45	0.383333	0	0	0	0	0	0.77	0.58	0.55	0	0.6	0	0	0
Am_Rn_151878	399	.	.	.	0	0	0.806667	0	0	0	0	0	0	0	0	0	2.42	0	0	0
Am_Rn_151879	399	CCA95097.1_putative heat shock protein 90, partial [Liriodendron tulipifera]	AT5G52640.1_heat shock-like protein, GeneName=HSP90.1	IPR020568_Ribosomal protein S5 domain 2-type fold; IPR001404_Heat shock protein Hsp90 family	0	0.22	0.366667	0.236667	0	0	0	0.66	0	0	1.1	0	0	0	0.71	0
Am_Rn_151880	399	.	.	IPR008999_Actin-crosslinking	0	0.193333	0	0.676667	0	0	0	0	0	0.58	0	0	0	2.03	0	0
Am_Rn_151881	399	GAY07020.1_Hypothetical protein PINS_014824, partial [Pythium insidiosum]	.	.	0.313333	0	0	0	0	0	0.94	0	0	0	0	0	0	0	0	0
Am_Rn_151882	399	.	.	.	0	0	0.956667	0	0	0	0	0	0	0	1.66	0	1.21	0	0	0
Am_Rn_151883	399	.	.	.	0.2	0	0	0	0	0.6	0	0	0	0	0	0	0	0	0	0
Am_Rn_151884	399	KAE8738483.1_hypothetical protein FOCC_FOCC016043 [Frankliniella occidentalis]	.	.	0	0.193333	0.603333	0	0	0	0	0	0	0.58	0	0	1.81	0	0	0
Am_Rn_151885	399	XP_026291487.1_endoplasmic reticulum-Golgi intermediate compartment protein 2 [Frankliniella occidentalis]	.	IPR012936_Endoplasmic reticulum vesicle transporter, C-terminal	0	0	0.736667	0	0	0	0	0	0	0	2.21	0	0	0	0	0
Am_Rn_151886	399	XP_003050625.1_uncharacterized protein NECHADRAFT_48589 [Fusarium vanettenii 77-13-4] EEU44912.1 hypothetical protein NECHADRAFT_48589 [Fusarium vanettenii 77-13-4]	.	.	0.626667	0	0	0	0	0	1.88	0	0	0	0	0	0	0	0	0
Am_Rn_151887	399	.	.	.	0	0.193333	0	0	0	0	0	0	0	0.58	0	0	0	0	0	0
Am_Rn_151888	399	KAE8745345.1_hypothetical protein FOCC_FOCC007893 [Frankliniella occidentalis]	.	.	0	0	0.953333	0	0	0	0	0	0	0	2.21	0.65	0	0	0	0
Am_Rn_151889	399	XP_034239670.1_T-complex protein 1 subunit beta [Thrips palmi]	AT5G20890.1_TCP-1/cpn60 chaperonin family protein	IPR017998_Chaperone tailless complex polypeptide 1 (TCP-1); IPR002423_Chaperonin Cpn60/GroEL/TCP-1 family; IPR027413_GroEL-like equatorial domain superfamily	0	0	0.806667	0	0	0	0	0	0	0	0	0	2.42	0	0	0
Am_Rn_151890	399	XP_009529530.1_hypothetical protein PHYSODRAFT_351613 [Phytophthora sojae] EGZ15781.1 hypothetical protein PHYSODRAFT_351613 [Phytophthora sojae]	.	IPR013936_Chloroquine-resistance transporter-like	0.756667	0	0	0	0	1.8	0.47	0	0	0	0	0	0	0	0	0
Am_Rn_151891	399	PRP73139.1_hypothetical protein PROFUN_03453 [Planoprotostelium fungivorum]	AT2G30860.2_glutathione S-transferase PHI 9, GeneName=GSTF9	IPR036249_Thioredoxin-like superfamily; IPR004045_Glutathione S-transferase, N-terminal	0	0	0	0.676667	0	0	0	0	0	0	0	0	0	2.03	0	0
Am_Rn_151892	399	.	.	.	0	0.633333	0	0.47	0	0	0	1.32	0	0.58	0	0	0	0	1.41	0
Am_Rn_151893	399	XP_046136796.1_uncharacterized protein B0J15DRAFT_481141 [Fusarium solani] KAH7272179.1 hypothetical protein B0J15DRAFT_481141 [Fusarium solani]	.	.	0.943333	0	0	0	0	0	2.83	0	0	0	0	0	0	0	0	0
Am_Rn_151894	399	XP_035337170.1_uncharacterized protein HER10_EVM0004994 [Colletotrichum scovillei] KAF4784167.1 hypothetical protein HER10_EVM0004994 [Colletotrichum scovillei] KAG7040048.1 NAD(P)-binding protein [Colletotrichum scovillei] KAG7042227.1 NAD(P)-binding protein [Colletotrichum scovillei] KAG7062260.1 NAD(P)-binding protein [Colletotrichum scovillei]	.	IPR021889_Protein of unknown function DUF3500	0	0	0.77	0	0	0	0	0	0	0	1.1	0	1.21	0	0	0
Am_Rn_151895	399	.	.	.	0	0	0	0.47	0	0	0	0	0	0	0	0	0	0	1.41	0
Am_Rn_151896	399	.	.	.	0	0.22	0	0.226667	0	0	0	0.66	0	0	0	0	0	0.68	0	0
Am_Rn_151897	399	.	.	.	0	0	0.633333	0	0	0	0	0	0	0	0	1.3	0.6	0	0	0
Am_Rn_151898	399	.	.	.	0	0.193333	0	0.226667	0	0	0	0	0	0.58	0	0	0	0.68	0	0
Am_Rn_151899	399	XP_026278148.1_zinc finger FYVE domain-containing protein 9 isoform X2 [Frankliniella occidentalis]	.	.	0	0	0.736667	0	0	0	0	0	0	0	2.21	0	0	0	0	0
Am_Rn_151900	399	XP_026289508.1_protein BTG2-like [Frankliniella occidentalis]	.	.	0	0	0.806667	0	0	0	0	0	0	0	0	0	2.42	0	0	0
Am_Rn_151901	399	.	.	.	0	0	0	0	0	0	0	0	0	0	0	0	0	0	0	0
Am_Rn_151902	399	XP_034246457.1_acyl-CoA desaturase [Thrips palmi] XP_034246468.1 acyl-CoA desaturase [Thrips palmi]	.	.	0	0	0.806667	0	0	0	0	0	0	0	0	0	2.42	0	0	0
Am_Rn_151903	399	XP_009534788.1_hypothetical protein PHYSODRAFT_564348 [Phytophthora sojae] EGZ09927.1 hypothetical protein PHYSODRAFT_564348 [Phytophthora sojae]	.	.	0.763333	0	0	0	1.22	0.6	0.47	0	0	0	0	0	0	0	0	0
Am_Rn_151904	399	.	.	.	0	0	0.553333	0	0	0	0	0	0	0	1.66	0	0	0	0	0
Am_Rn_151905	399	.	.	.	0	0	0.2	0.45	0	0	0	0	0	0	0	0	0.6	1.35	0	0
Am_Rn_151906	399	XP_026278968.1_unconventional myosin-IXb-like isoform X8 [Frankliniella occidentalis]	.	.	0	0	0.553333	0	0	0	0	0	0	0	1.66	0	0	0	0	0
Am_Rn_151907	399	KAE8742353.1_hypothetical protein FOCC_FOCC012153 [Frankliniella occidentalis]	.	.	0	0	0.736667	0	0	0	0	0	0	0	2.21	0	0	0	0	0
Am_Rn_151908	399	.	.	.	0	0	1.02333	0	0	0	0	0	0	0	0	0.65	2.42	0	0	0
Am_Rn_151909	399	XP_009531336.1_hypothetical protein PHYSODRAFT_335613 [Phytophthora sojae] EGZ13907.1 hypothetical protein PHYSODRAFT_335613 [Phytophthora sojae]	.	.	0.516667	0	0	0	0.61	0	0.94	0	0	0	0	0	0	0	0	0
Am_Rn_151910	399	.	.	.	0.156667	0	0	0	0	0	0.47	0	0	0	0	0	0	0	0	0
Am_Rn_151911	399	KAG6620095.1_Phox homologous domain [Phytophthora cinnamomi]	.	.	0.47	0	0	0	0	0	1.41	0	0	0	0	0	0	0	0	0
Am_Rn_151912	399	XP_045994662.1_uncharacterized protein C7974DRAFT_227628 [Boeremia exigua] KAH6620189.1 hypothetical protein C7974DRAFT_227628 [Boeremia exigua]	.	IPR001425_Archaeal/bacterial/fungal rhodopsins	0	0	0	0.676667	0	0	0	0	0	0	0	0	0	2.03	0	0
Am_Rn_151913	399	KAF4307932.1_hypothetical protein GTA08_BOTSDO03639 [Botryosphaeria dothidea]	AT5G42740.3_Sugar isomerase (SIS) family protein	IPR001672_Phosphoglucose isomerase (PGI)	0	0	0.553333	0	0	0	0	0	0	0	1.66	0	0	0	0	0
Am_Rn_151914	399	.	.	.	1	0	0	0	0	3	0	0	0	0	0	0	0	0	0	0
Am_Rn_151915	399	.	.	.	0	0.516667	0.183333	0	0	0	0	0	1.55	0	0.55	0	0	0	0	0
Am_Rn_151916	399	.	.	.	0	0	0.583333	0	0	0	0	0	0	0	1.1	0.65	0	0	0	0
Am_Rn_151917	399	.	.	.	0.6	0	0	0	0	1.8	0	0	0	0	0	0	0	0	0	0
Am_Rn_151918	399	KXH35685.1_amidase [Colletotrichum simmondsii]	.	.	0	0	0.183333	0.456667	0	0	0	0	0	0	0.55	0	0	0	0	1.37
Am_Rn_151919	399	.	.	.	0	0.22	0	0.226667	0	0	0	0.66	0	0	0	0	0	0	0	0.68
Am_Rn_151920	399	.	.	.	0.203333	0	0	0	0.61	0	0	0	0	0	0	0	0	0	0	0
Am_Rn_151921	399	.	.	.	0	0.476667	0	0	0	0	0	0.66	0.77	0	0	0	0	0	0	0
Am_Rn_151922	399	ETO08387.1_S-Adenosyl homocysteine hydrolase [Reticulomyxa filosa]	AT4G13940.4_S-adenosyl-L-homocysteine hydrolase, GeneName=HOG1	IPR000043_Adenosylhomocysteinase-like	0.2	0	0	0	0	0.6	0	0	0	0	0	0	0	0	0	0
Am_Rn_151923	399	.	.	.	0	0	0.403333	0.226667	0	0	0	0	0	0	0	0	1.21	0	0	0.68
Am_Rn_151924	399	.	.	.	0	0	0.2	0	0	0	0	0	0	0	0	0	0.6	0	0	0
Am_Rn_151925	399	.	.	.	0.603333	0	0	0	0.61	1.2	0	0	0	0	0	0	0	0	0	0
Am_Rn_151926	399	KXH38612.1_hypothetical protein CSIM01_13575 [Colletotrichum simmondsii]	.	.	0	0	0.603333	0	0	0	0	0	0	0	0	0	1.81	0	0	0
Am_Rn_151927	399	GEW82138.1_hypothetical protein [Tanacetum cinerariifolium]	.	.	0	0.22	0.183333	0.9	0	0	0	0.66	0	0	0.55	0	0	2.7	0	0
Am_Rn_151928	399	XP_007876736.1_uncharacterized protein PFL1_01045 [Pseudozyma flocculosa PF-1] EPQ31712.1 hypothetical protein PFL1_01045 [Pseudozyma flocculosa PF-1] SPO40830.1 uncharacterized protein PSFLO_06312 [Pseudozyma flocculosa]	.	.	0	0.633333	0	0	0	0	0	1.32	0	0.58	0	0	0	0	0	0
Am_Rn_151929	399	XP_007914295.1_putative cytoplasm protein [Phaeoacremonium minimum UCRPA7] EOO00937.1 putative cytoplasm protein [Phaeoacremonium minimum UCRPA7]	.	IPR036854_Photosystem II protein D1/D2 superfamily	0.4	0	0	0	0	1.2	0	0	0	0	0	0	0	0	0	0
Am_Rn_151930	399	RMJ12157.1_hypothetical protein CDV36_008181 [Fusarium kuroshium]	.	IPR007276_Nucleolar protein 14	0.626667	0	0	0	0	0	1.88	0	0	0	0	0	0	0	0	0
Am_Rn_151931	399	.	.	.	0.516667	0	0	0	0.61	0	0.94	0	0	0	0	0	0	0	0	0
Am_Rn_151932	399	TPX57072.1_hypothetical protein PhCBS80983_g04100 [Powellomyces hirtus]	.	.	0	0	0	0.453333	0	0	0	0	0	0	0	0	0	0.68	0	0.68
Am_Rn_151933	399	KXH31589.1_hypothetical protein CNYM01_12122 [Colletotrichum nymphaeae SA-01]	.	.	0	0	0.736667	0	0	0	0	0	0	0	2.21	0	0	0	0	0
Am_Rn_151934	399	XP_026273986.1_isocitrate dehydrogenase [NAD] subunit beta, mitochondrial [Frankliniella occidentalis]	AT2G17130.1_isocitrate dehydrogenase subunit 2, GeneName=IDH2	IPR024084_Isopropylmalate dehydrogenase-like domain	0	0	0.603333	0	0	0	0	0	0	0	0	0	1.81	0	0	0
Am_Rn_151935	399	.	.	.	0	0	0.736667	0	0	0	0	0	0	0	2.21	0	0	0	0	0
Am_Rn_151936	399	KAH7068425.1_hypothetical protein BKA63DRAFT_114131 [Paraphoma chrysanthemicola] KAH7092369.1 hypothetical protein FB567DRAFT_588654 [Paraphoma chrysanthemicola]	.	.	0	0	0	0.463333	0	0	0	0	0	0	0	0	0	0	0.71	0.68
Am_Rn_151937	399	PPQ78985.1_hypothetical protein CVT25_002269 [Psilocybe cyanescens]	.	IPR023210_NADP-dependent oxidoreductase domain; IPR020471_Aldo-keto reductase; IPR036812_NADP-dependent oxidoreductase domain superfamily	0	0	0	0	0	0	0	0	0	0	0	0	0	0	0	0
Am_Rn_151938	399	XP_034252104.1_uncharacterized protein LOC117651819 [Thrips palmi]	.	.	0	0	0.806667	0	0	0	0	0	0	0	0	0	2.42	0	0	0
Am_Rn_151939	399	CAG7851005.1_Endo-1,4-beta-xylanase xynf11a Short=Xylanase xynf11a; AltName: Full=1,4-beta-D-xylan xylanohydrolase xynf11a; Flags: Precursor [Serendipita indica DSM 11827] CCA76116.1 probable endo-1,4-beta-xylanase B precursor [Serendipita indica DSM 11827]	.	.	0.47	0	0	0	0	0	1.41	0	0	0	0	0	0	0	0	0
Am_Rn_151940	399	KXH49382.1_TatD family hydrolase [Colletotrichum nymphaeae SA-01]	.	IPR001130_TatD family; IPR032466_Metal-dependent hydrolase	0	0	0.783333	0	0	0	0	0	0	0	1.1	0.65	0.6	0	0	0
Am_Rn_151941	399	.	.	.	0	0.696667	0	0	0	0	0	1.32	0.77	0	0	0	0	0	0	0
Am_Rn_151942	399	.	.	.	0	0	0	0	0	0	0	0	0	0	0	0	0	0	0	0
Am_Rn_151943	399	RSL62239.1_hypothetical protein CEP54_005810 [Fusarium sp. AF-8]	.	.	0.47	0	0	0	0	0	1.41	0	0	0	0	0	0	0	0	0
Am_Rn_151944	399	.	.	.	0.47	0	0	0	0	0	1.41	0	0	0	0	0	0	0	0	0
Am_Rn_151945	399	WP_152921970.1_AAA family ATPase, partial [Escherichia coli] MQL20453.1 AAA family ATPase [Escherichia coli]	AT2G39730.3_rubisco activase, GeneName=RCA	.	0	0	0	0	0	0	0	0	0	0	0	0	0	0	0	0
Am_Rn_151946	399	.	.	.	0	0	0.603333	0	0	0	0	0	0	0	0	0	1.81	0	0	0
Am_Rn_151947	399	XP_003050622.1_jumonji superfamily protein [Fusarium vanettenii 77-13-4] EEU44909.1 jumonji superfamily protein [Fusarium vanettenii 77-13-4]	.	IPR013637_Lysine-specific demethylase-like domain	0.47	0	0	0	0	0	1.41	0	0	0	0	0	0	0	0	0
Am_Rn_151948	399	KAG8630746.1_hypothetical protein KVT40_002365 [Elsinoe batatas]	.	IPR000462_CDP-alcohol phosphatidyltransferase	0	0	0	0.45	0	0	0	0	0	0	0	0	0	1.35	0	0
Am_Rn_151949	399	.	.	.	0	0	0	0.906667	0	0	0	0	0	0	0	0	0	1.35	0	1.37
Am_Rn_151950	399	.	.	.	0	0	0	0.47	0	0	0	0	0	0	0	0	0	0	1.41	0
Am_Rn_151951	399	KXH39233.1_hypothetical protein CNYM01_05543 [Colletotrichum nymphaeae SA-01]	.	IPR004331_SPX domain	0	0	0.616667	0	0	0	0	0	0	0	0.55	1.3	0	0	0	0
Am_Rn_151952	399	.	.	.	0	0	0	0.676667	0	0	0	0	0	0	0	0	0	2.03	0	0
Am_Rn_151953	399	XP_026283000.1_zinc finger protein 64 homolog, isoforms 3 and 4-like [Frankliniella occidentalis] KAE8752012.1 hypothetical protein FOCC_FOCC001174 [Frankliniella occidentalis]	.	IPR036236_Zinc finger C2H2 superfamily; IPR013087_Zinc finger C2H2-type	0	0	0.553333	0	0	0	0	0	0	0	1.66	0	0	0	0	0
Am_Rn_151954	399	EXF83998.1_hypothetical protein CFIO01_04858 [Colletotrichum fioriniae PJ7]	AT5G26340.1_Major facilitator superfamily protein, GeneName=MSS1	IPR036259_MFS transporter superfamily; IPR005828_Major facilitator, sugar transporter-like	0	0	0.383333	0	0	0	0	0	0	0	0.55	0	0.6	0	0	0
Am_Rn_151955	399	.	.	.	0	0	0.366667	0	0	0	0	0	0	0	1.1	0	0	0	0	0
Am_Rn_151956	399	.	.	IPR013087_Zinc finger C2H2-type; IPR036236_Zinc finger C2H2 superfamily	0	0	0.603333	0	0	0	0	0	0	0	0	0	1.81	0	0	0
Am_Rn_151957	399	KAE8929810.1_hypothetical protein PF009_g20085 [Phytophthora fragariae] KAE8991348.1 hypothetical protein PF011_g17979 [Phytophthora fragariae] KAE9090495.1 hypothetical protein PF010_g18564 [Phytophthora fragariae] KAE9090502.1 hypothetical protein PF007_g19216 [Phytophthora fragariae] KAE9120553.1 hypothetical protein PF006_g18110 [Phytophthora fragariae]	.	.	0.67	0	0	0	0	0.6	1.41	0	0	0	0	0	0	0	0	0
Am_Rn_151958	399	XP_009536610.1_hypothetical protein PHYSODRAFT_527196 [Phytophthora sojae] EGZ08438.1 hypothetical protein PHYSODRAFT_527196 [Phytophthora sojae]	.	.	0.67	0	0	0	0	0.6	1.41	0	0	0	0	0	0	0	0	0
Am_Rn_151959	399	.	.	.	0.4	0	0.2	0	0	1.2	0	0	0	0	0	0	0.6	0	0	0
Am_Rn_151960	399	XP_009539001.1_hypothetical protein PHYSODRAFT_534209 [Phytophthora sojae] EGZ05470.1 hypothetical protein PHYSODRAFT_534209 [Phytophthora sojae]	.	.	0.513333	0	0	0	0	0.6	0.94	0	0	0	0	0	0	0	0	0
Am_Rn_151961	399	.	.	.	0	0	0.216667	0	0	0	0	0	0	0	0	0.65	0	0	0	0
Am_Rn_151962	399	XP_046128216.1_uncharacterized protein B0J15DRAFT_498695 [Fusarium solani] KAH7247780.1 hypothetical protein B0J15DRAFT_498695 [Fusarium solani]	.	.	0.626667	0	0	0	0	0	1.88	0	0	0	0	0	0	0	0	0
Am_Rn_151963	399	XP_035326079.1_uncharacterized protein HER10_EVM0002096 [Colletotrichum scovillei] KAF4773076.1 hypothetical protein HER10_EVM0002096 [Colletotrichum scovillei] KAG7046595.1 hypothetical protein JMJ77_0014822 [Colletotrichum scovillei] KAG7056436.1 hypothetical protein JMJ78_0000236 [Colletotrichum scovillei] KAG7066364.1 hypothetical protein JMJ76_0000227 [Colletotrichum scovillei]	.	.	0	0	0.603333	0	0	0	0	0	0	0	0	0	1.81	0	0	0
Am_Rn_151964	399	XP_026285049.1_nucleolar MIF4G domain-containing protein 1 [Frankliniella occidentalis]	.	.	0	0	0.566667	0	0	0	0	0	0	0	1.1	0	0.6	0	0	0
Am_Rn_151965	399	.	.	.	0	0	0	0	0	0	0	0	0	0	0	0	0	0	0	0
Am_Rn_151966	399	PNX92763.1_Ty3/gypsy retrotransposon protein [Trifolium pratense]	.	.	0	0.663333	0	0	0	0	0	1.99	0	0	0	0	0	0	0	0
Am_Rn_151967	399	OMJ71946.1_hypothetical protein SteCoe_29735 [Stentor coeruleus]	.	IPR005804_Fatty acid desaturase domain	0	0	0	0.676667	0	0	0	0	0	0	0	0	0	2.03	0	0
Am_Rn_151968	399	.	.	.	0.4	0	0	0	0	1.2	0	0	0	0	0	0	0	0	0	0
Am_Rn_151969	399	.	.	.	0	0	0.566667	0	0	0	0	0	0	0	1.1	0	0.6	0	0	0
Am_Rn_151970	399	GAX92617.1_trans-acting enoyl reductase, putative [Pythium insidiosum]	.	.	0.47	0	0	0	0	0	1.41	0	0	0	0	0	0	0	0	0
Am_Rn_151971	399	TMW66996.1_hypothetical protein Poli38472_012112 [Pythium oligandrum]	.	IPR040451_Glycosyl hydrolase family 81, N-terminal	0.47	0	0	0	0	0	1.41	0	0	0	0	0	0	0	0	0
Am_Rn_151972	399	KHN88446.1_Ubiquitin carboxyl-terminal hydrolase 14 [Toxocara canis] VDM42083.1 unnamed protein product [Toxocara canis]	AT1G51710.2_ubiquitin-specific protease 6, GeneName=UBP6	IPR001394_Peptidase C19, ubiquitin carboxyl-terminal hydrolase; IPR038765_Papain-like cysteine peptidase superfamily	0.6	0	0	0	0	1.8	0	0	0	0	0	0	0	0	0	0
Am_Rn_151973	399	XP_002895298.1_alkyldihydroxyacetonephosphate synthase, peroxisomal, putative [Phytophthora infestans T30-4] EEY58797.1 alkyldihydroxyacetonephosphate synthase, peroxisomal, putative [Phytophthora infestans T30-4]	.	IPR004113_FAD-linked oxidase, C-terminal; IPR016164_FAD-linked oxidase-like, C-terminal	0.516667	0	0	0	0.61	0	0.94	0	0	0	0	0	0	0	0	0
Am_Rn_151974	399	.	.	.	0.606667	0	0	0	1.22	0.6	0	0	0	0	0	0	0	0	0	0
Am_Rn_151975	399	.	.	.	0.313333	0	0	0	0	0	0.94	0	0	0	0	0	0	0	0	0
Am_Rn_151976	399	TKY68433.1_putative pectinesterase/pectinesterase inhibitor 24 [Spatholobus suberectus]	AT3G10710.1_root hair specific 12, GeneName=RHS12	IPR000070_Pectinesterase, catalytic; IPR011050_Pectin lyase fold/virulence factor	0	0	0	0	0	0	0	0	0	0	0	0	0	0	0	0
Am_Rn_151977	399	RLC59313.1_hypothetical protein DRI30_00820 [Chloroflexi bacterium]	.	.	0	0	0	0.676667	0	0	0	0	0	0	0	0	0	1.35	0	0.68
Am_Rn_151978	399	XP_034238038.1_aldo-keto reductase family 1 member A1-like [Thrips palmi]	.	IPR036812_NADP-dependent oxidoreductase domain superfamily; IPR023210_NADP-dependent oxidoreductase domain	0	0	0.403333	0	0	0	0	0	0	0	0	0	1.21	0	0	0
Am_Rn_151979	399	OAL57380.1_carboxylic acid transport protein [Pyrenochaeta sp. DS3sAY3a]	.	IPR036259_MFS transporter superfamily; IPR005828_Major facilitator, sugar transporter-like	0	0	0	0.45	0	0	0	0	0	0	0	0	0	1.35	0	0
Am_Rn_151980	399	TMW62137.1_hypothetical protein Poli38472_009630 [Pythium oligandrum]	AT3G48000.1_aldehyde dehydrogenase 2B4, GeneName=ALDH2B4	IPR015590_Aldehyde dehydrogenase domain; IPR016161_Aldehyde/histidinol dehydrogenase	0.47	0	0	0	0	0	1.41	0	0	0	0	0	0	0	0	0
Am_Rn_151981	399	ABH11674.1_actin, partial [Chara contraria]	AT3G12110.1_actin-11, GeneName=ACT11	IPR004000_Actin family; IPR043129_ATPase, nucleotide binding domain	0	0.22	0	0	0	0	0	0.66	0	0	0	0	0	0	0	0
Am_Rn_151982	399	XP_004498457.1_amino acid permease 8-like [Cicer arietinum]	AT1G10010.1_amino acid permease 8, GeneName=AAP8	IPR013057_Amino acid transporter, transmembrane domain	0	0.256667	0.366667	0	0	0	0	0	0.77	0	1.1	0	0	0	0	0
Am_Rn_151983	399	PNX71325.1_hypothetical protein L195_g027200, partial [Trifolium pratense]	.	.	0.47	0	0	0	0	0	1.41	0	0	0	0	0	0	0	0	0
Am_Rn_151984	399	XP_045793854.1_uncharacterized protein LOC123888742 [Trifolium pratense]	.	IPR007750_Protein of unknown function DUF674	0	0	0	0	0	0	0	0	0	0	0	0	0	0	0	0
Am_Rn_151985	399	OWY96754.1_Sulfatase, partial [Phytophthora megakarya]	.	IPR017850_Alkaline-phosphatase-like, core domain superfamily; IPR000917_Sulfatase, N-terminal	0.313333	0	0	0	0	0	0.94	0	0	0	0	0	0	0	0	0
Am_Rn_151986	399	KAE8238082.1_hypothetical protein A4X13_0g8525, partial [Tilletia indica]	AT1G16030.1_heat shock protein 70B, GeneName=Hsp70b	IPR013126_Heat shock protein 70 family; IPR043129_ATPase, nucleotide binding domain	0	0.89	0	0	0	0	0	1.32	0.77	0.58	0	0	0	0	0	0
Am_Rn_151987	399	KXH27277.1_dienelactone hydrolase [Colletotrichum simmondsii]	.	.	0	0	0.366667	0	0	0	0	0	0	0	1.1	0	0	0	0	0
Am_Rn_151988	399	OAL00651.1_high affinity glucose transporter [Stagonospora sp. SRC1lsM3a]	.	IPR005828_Major facilitator, sugar transporter-like; IPR036259_MFS transporter superfamily; IPR003663_Sugar/inositol transporter	0	0	0	0.676667	0	0	0	0	0	0	0	0	0	2.03	0	0
Am_Rn_151989	399	KAF7325137.1_Cytochrome P450 [Mycena kentingensis (nom. inval.)]	.	IPR036396_Cytochrome P450 superfamily; IPR001128_Cytochrome P450	0	0	0	0	0	0	0	0	0	0	0	0	0	0	0	0
Am_Rn_151990	399	XP_034231015.1_solute carrier family 41 member 1-like isoform X4 [Thrips palmi] XP_034231016.1 solute carrier family 41 member 1-like isoform X4 [Thrips palmi]	.	IPR006667_SLC41A/MgtE, integral membrane domain; IPR036739_SLC41A/MgtE divalent cation transporters, integral membrane domain superfamily	0	0	0.2	0	0	0	0	0	0	0	0	0	0.6	0	0	0
Am_Rn_151991	399	XP_043071575.1_uncharacterized protein LOC6556539 isoform X1 [Drosophila grimshawi]	.	.	0	0	0.366667	0	0	0	0	0	0	0	1.1	0	0	0	0	0
Am_Rn_151992	399	KAE8356604.1_Tubulin/FtsZ, GTPase domain-containing protein [Aspergillus coremiiformis]	AT1G04820.1_tubulin alpha-4 chain, GeneName=TUA4	IPR000217_Tubulin; IPR002452_Alpha tubulin; IPR003008_Tubulin/FtsZ, GTPase domain; IPR036525_Tubulin/FtsZ, GTPase domain superfamily	0.203333	0	0	0	0.61	0	0	0	0	0	0	0	0	0	0	0
Am_Rn_151993	399	XP_046132008.1_S-adenosyl-L-methionine-dependent methyltransferase [Fusarium solani] KAH7259912.1 S-adenosyl-L-methionine-dependent methyltransferase [Fusarium solani]	.	IPR029063_S-adenosyl-L-methionine-dependent methyltransferase	0.47	0	0	0	0	0	1.41	0	0	0	0	0	0	0	0	0
Am_Rn_151994	399	KXH38425.1_hypothetical protein CNYM01_03566 [Colletotrichum nymphaeae SA-01] KXH40680.1 hypothetical protein CSIM01_06941 [Colletotrichum simmondsii]	.	.	0	0	0.553333	0	0	0	0	0	0	0	1.66	0	0	0	0	0
Am_Rn_151995	399	KAG2811450.1_hypothetical protein PC112_g15600 [Phytophthora cactorum] KAG2813106.1 hypothetical protein PC111_g14536 [Phytophthora cactorum] KAG2890854.1 hypothetical protein PC114_g17276 [Phytophthora cactorum] KAG2903896.1 hypothetical protein PC115_g15174 [Phytophthora cactorum] KAG2920191.1 hypothetical protein PC117_g16576 [Phytophthora cactorum]	AT4G31170.3_Protein kinase superfamily protein	IPR020635_Tyrosine-protein kinase, catalytic domain; IPR000719_Protein kinase domain; IPR011009_Protein kinase-like domain superfamily	0.47	0	0	0	0	0	1.41	0	0	0	0	0	0	0	0	0
Am_Rn_151996	399	KXH64303.1_MCM2/3/5 family protein [Colletotrichum nymphaeae SA-01]	.	.	0	0	0.366667	0	0	0	0	0	0	0	1.1	0	0	0	0	0
Am_Rn_151997	399	PRP81208.1_K+ channel tetramerization domain-containing protein [Planoprotostelium fungivorum]	.	IPR003131_Potassium channel tetramerisation-type BTB domain; IPR011333_SKP1/BTB/POZ domain superfamily	0	0	0	0.676667	0	0	0	0	0	0	0	0	0	2.03	0	0
Am_Rn_151998	399	QHO56539.1_uncharacterized protein DS421_3g74570 [Arachis hypogaea]	.	.	0.47	0	0	0	0	0	1.41	0	0	0	0	0	0	0	0	0
Am_Rn_151999	399	TKY72127.1_trichome birefringence 11 [Spatholobus suberectus]	AT3G06080.2_trichome birefringence-like protein (DUF828), GeneName=TBL10	.	0	0.193333	0.183333	0	0	0	0	0	0	0.58	0.55	0	0	0	0	0
Am_Rn_152000	399	WP_190831327.1_spherulation-specific family 4 protein [Iningainema tapete] MBD2774382.1 spherulation-specific family 4 protein [Iningainema tapete BLCC-T55]	.	IPR021986_Spherulation-specific family 4	0	0	0	0	0	0	0	0	0	0	0	0	0	0	0	0
Am_Rn_152001	399	.	.	.	0	0.193333	0.216667	0	0	0	0	0	0	0.58	0	0.65	0	0	0	0
Am_Rn_152002	399	TMW63838.1_hypothetical protein Poli38472_002779 [Pythium oligandrum]	.	.	0.313333	0	0	0	0	0	0.94	0	0	0	0	0	0	0	0	0
Am_Rn_152003	399	MCI30990.1_hypothetical protein [Trifolium medium]	.	.	0	0	0	0	0	0	0	0	0	0	0	0	0	0	0	0
Am_Rn_152004	399	MCI13162.1_Ty3/gypsy retrotransposon protein [Trifolium medium]	.	.	0.313333	0	0	0	0	0	0.94	0	0	0	0	0	0	0	0	0
Am_Rn_152005	399	KLP03638.1_SPO7 protein [Fusarium fujikuroi]	.	IPR005605_Sporulation-specific protein Spo7	0.763333	0	0	0	1.82	0	0.47	0	0	0	0	0	0	0	0	0
Am_Rn_152006	399	AAN05598.1_ribosomal protein S27-1 [Argopecten irradians]	AT3G61110.1_ribosomal protein S27, GeneName=RS27A	.	0	0	0.403333	0	0	0	0	0	0	0	0	0	1.21	0	0	0
Am_Rn_152007	399	KAG7054757.1_G-patch domain-containing protein [Colletotrichum scovillei] KAG7074198.1 G-patch domain-containing protein [Colletotrichum scovillei] KAG7081315.1 G-patch domain-containing protein [Colletotrichum scovillei]	.	.	0	0	0.566667	0	0	0	0	0	0	0	1.1	0	0.6	0	0	0
Am_Rn_152008	399	XP_046129067.1_major facilitator superfamily domain-containing protein [Fusarium solani] KAH7249306.1 major facilitator superfamily domain-containing protein [Fusarium solani]	.	.	0.313333	0	0	0	0	0	0.94	0	0	0	0	0	0	0	0	0
Am_Rn_152009	399	XP_026284077.1_uncharacterized protein LOC113210338 [Frankliniella occidentalis]	.	.	0	0	0.583333	0	0	0	0	0	0	0	1.1	0.65	0	0	0	0
Am_Rn_152010	399	XP_003053083.1_uncharacterized protein NECHADRAFT_35834 [Fusarium vanettenii 77-13-4] EEU47370.1 predicted protein [Fusarium vanettenii 77-13-4]	.	IPR001330_PFTB repeat; IPR008930_Terpenoid cyclases/protein prenyltransferase alpha-alpha toroid	0.313333	0	0	0	0	0	0.94	0	0	0	0	0	0	0	0	0
Am_Rn_152011	399	XP_016200157.1_uncharacterized protein LOC107641166 [Arachis ipaensis]	.	.	0	0	0	0	0	0	0	0	0	0	0	0	0	0	0	0
Am_Rn_152012	399	KAE8748103.1_hypothetical protein FOCC_FOCC005105, partial [Frankliniella occidentalis]	.	.	0	0	0.586667	0	0	0	0	0	0	0	0.55	0	1.21	0	0	0
Am_Rn_152013	399	XP_019635461.1_PREDICTED: protein disulfide-isomerase A3-like [Branchiostoma belcheri]	AT3G54960.1_PDI-like 1-3, GeneName=PDIL1-3	IPR013766_Thioredoxin domain; IPR036249_Thioredoxin-like superfamily	0.36	0	0	0	0.61	0	0.47	0	0	0	0	0	0	0	0	0
Am_Rn_152014	399	XP_005715106.1_beta-glucosidase family GH1 [Chondrus crispus] CDF35287.1 beta-glucosidase family GH1 [Chondrus crispus]	AT3G60130.3_beta glucosidase 16, GeneName=BGLU16	IPR017853_Glycoside hydrolase superfamily; IPR001360_Glycoside hydrolase family 1	0	0	0	0	0	0	0	0	0	0	0	0	0	0	0	0
Am_Rn_152015	399	KXH37705.1_FAD dependent oxidoreductase [Colletotrichum nymphaeae SA-01]	.	.	0	0	0.4	0	0	0	0	0	0	0	0.55	0.65	0	0	0	0
Am_Rn_152016	399	XP_026293722.1_putative sodium-coupled neutral amino acid transporter 10 [Frankliniella occidentalis] XP_026293723.1 putative sodium-coupled neutral amino acid transporter 10 [Frankliniella occidentalis]	.	.	0	0	0.383333	0	0	0	0	0	0	0	0.55	0	0.6	0	0	0
Am_Rn_152017	399	.	.	.	0.4	0	0	0	0	1.2	0	0	0	0	0	0	0	0	0	0
Am_Rn_152018	399	.	.	IPR002068_Alpha crystallin/Hsp20 domain; IPR008978_HSP20-like chaperone	0	0	0	0	0	0	0	0	0	0	0	0	0	0	0	0
Am_Rn_152019	399	KYP59136.1_Copia protein, partial [Cajanus cajan]	.	IPR013103_Reverse transcriptase, RNA-dependent DNA polymerase	0.313333	0	0	0	0	0	0.94	0	0	0	0	0	0	0	0	0
Am_Rn_152020	399	XP_026290173.1_lymphocyte-specific helicase-like [Frankliniella occidentalis] XP_026290174.1 lymphocyte-specific helicase-like [Frankliniella occidentalis] KAE8747191.1 hypothetical protein FOCC_FOCC006058 [Frankliniella occidentalis]	AT3G06400.1_chromatin-remodeling protein 11, GeneName=CHR11	IPR000330_SNF2, N-terminal; IPR027417_P-loop containing nucleoside triphosphate hydrolase	0	0	0.403333	0	0	0	0	0	0	0	0	0	1.21	0	0	0
Am_Rn_152021	399	KAE8737513.1_hypothetical protein FOCC_FOCC017028 [Frankliniella occidentalis]	.	.	0	0	0.403333	0	0	0	0	0	0	0	0	0	1.21	0	0	0
Am_Rn_152022	399	XP_034254448.1_cell cycle control protein 50A [Thrips palmi] XP_034254449.1 cell cycle control protein 50A [Thrips palmi] XP_034254450.1 cell cycle control protein 50A [Thrips palmi]	AT3G12740.1_ALA-interacting subunit 1, GeneName=ALIS1	.	0	0	0.403333	0	0	0	0	0	0	0	0	0	1.21	0	0	0
Am_Rn_152023	399	XP_045962823.1_uncharacterized protein BKA67DRAFT_217577 [Truncatella angustata] KAH6658589.1 hypothetical protein BKA67DRAFT_217577 [Truncatella angustata]	.	IPR002108_Actin-depolymerising factor homology domain	0	0	0	0	0	0	0	0	0	0	0	0	0	0	0	0
Am_Rn_152024	399	RSM16041.1_hypothetical protein CEP52_000546 [Fusarium sp. AF-4]	.	.	0.313333	0	0	0	0	0	0.94	0	0	0	0	0	0	0	0	0
Am_Rn_152025	399	.	.	.	0.313333	0	0	0	0	0	0.94	0	0	0	0	0	0	0	0	0
Am_Rn_152026	399	KAE8741317.1_hypothetical protein FOCC_FOCC013171 [Frankliniella occidentalis]	.	IPR036116_Fibronectin type III superfamily	0	0	0.416667	0	0	0	0	0	0	0	0	0.65	0.6	0	0	0
Am_Rn_152027	399	CAH1508971.1_4542_t:CDS:2 [Claroideoglomus sp. SA101]	AT1G06100.1_Fatty acid desaturase family protein	IPR015876_Acyl-CoA desaturase	0	0	0	0	0	0	0	0	0	0	0	0	0	0	0	0
Am_Rn_152028	399	.	.	.	0	0	0	0.683333	0	0	0	0	0	0	0	0	0	0.68	0	1.37
Am_Rn_152029	398	.	.	.	6.53333	12.6	9.46333	13.94	13.22	4.01	2.37	6.51	17.36	13.93	7.79	13.42	7.18	10.15	14.83	16.84
Am_Rn_152030	398	.	.	.	0.676667	1.48	1.63	1.85333	0.61	0	1.42	1.33	3.11	0	1.66	2.62	0.61	0.68	2.13	2.75
Am_Rn_152031	398	KAF1855805.1_hypothetical protein Lal_00008638 [Lupinus albus]	.	.	7.63	0	0	2.72333	1.22	6.03	15.64	0	0	0	0	0	0	6.8	0	1.37
Am_Rn_152032	398	.	.	.	0.686667	0.823333	0.326667	1.57667	1.59	0	0.47	0.46	1.42	0.59	0.98	0	0	1.94	1.42	1.37
Am_Rn_152033	398	XP_046125443.1_uncharacterized protein B0J15DRAFT_504105 [Fusarium solani] KAH7235214.1 hypothetical protein B0J15DRAFT_504105 [Fusarium solani]	.	.	4.48333	0	0	0	0	3.02	10.43	0	0	0	0	0	0	0	0	0
Am_Rn_152034	398	.	.	.	0	0	0	0	0	0	0	0	0	0	0	0	0	0	0	0
Am_Rn_152035	398	.	.	.	0.35	0.26	0.42	0	0	1.05	0	0	0.78	0	0	0.65	0.61	0	0	0
Am_Rn_152036	398	.	.	.	0.316667	0.196667	0.296667	0	0	0	0.95	0	0	0.59	0	0	0.89	0	0	0
Am_Rn_152037	398	.	.	.	0	0.26	1.68333	0	0	0	0	0	0.78	0	4.44	0	0.61	0	0	0
Am_Rn_152038	398	.	.	.	0.406667	0.26	0	0.23	1.22	0	0	0	0.78	0	0	0	0	0	0	0.69
Am_Rn_152039	398	.	.	.	0	0	0	0	0	0	0	0	0	0	0	0	0	0	0	0
Am_Rn_152040	398	.	.	.	0.403333	0.196667	0.423333	0.23	0	1.21	0	0	0	0.59	0	0.66	0.61	0	0	0.69
Am_Rn_152041	398	.	.	.	0	0	0	0	0	0	0	0	0	0	0	0	0	0	0	0
Am_Rn_152042	398	.	.	.	0	0.26	1.68333	0	0	0	0	0	0.78	0	4.44	0	0.61	0	0	0
Am_Rn_152043	398	.	.	.	0	0.223333	1.34667	0.456667	0	0	0	0.67	0	0	2.22	0	1.82	0.68	0	0.69
Am_Rn_152044	398	.	.	.	0	0.196667	0	0.23	0	0	0	0	0	0.59	0	0	0	0	0	0.69
Am_Rn_152045	398	.	.	.	0	0	2.07	0	0	0	0	0	0	0	5.55	0.66	0	0	0	0
Am_Rn_152046	398	.	.	.	0	0.613333	0.22	0	0	0	0	0.67	0	1.17	0	0.66	0	0	0	0
Am_Rn_152047	398	.	.	.	0.2	0	0.606667	0.693333	0	0.6	0	0	0	0	0	0	1.82	0.68	0.71	0.69
Am_Rn_152048	398	XP_026279581.1_tyrosine-protein kinase transmembrane receptor Ror2-like [Frankliniella occidentalis] XP_026279582.1 tyrosine-protein kinase transmembrane receptor Ror2-like [Frankliniella occidentalis] KAE8743856.1 Tyrosine-kinase receptor Ror2 [Frankliniella occidentalis]	.	IPR013806_Kringle-like fold; IPR000001_Kringle	0	0	0.923333	0	0	0	0	0	0	0	2.77	0	0	0	0	0
Am_Rn_152049	398	.	.	.	0	0	1.12667	0	0	0	0	0	0	0	2.77	0	0.61	0	0	0
Am_Rn_152050	398	TFK49077.1_ADF-like domain-containing protein [Heliocybe sulcata]	.	IPR002108_Actin-depolymerising factor homology domain	0	1.59	0	0.453333	0	0	0	3.99	0.78	0	0	0	0	1.36	0	0
Am_Rn_152051	398	.	.	.	1.17333	0	0	0	3.05	0	0.47	0	0	0	0	0	0	0	0	0
Am_Rn_152052	398	XP_003040728.1_uncharacterized protein NECHADRAFT_99870 [Fusarium vanettenii 77-13-4] EEU35015.1 hypothetical protein NECHADRAFT_99870 [Fusarium vanettenii 77-13-4]	.	.	1.75	0	0	0	0	2.41	2.84	0	0	0	0	0	0	0	0	0
Am_Rn_152053	398	.	.	.	0	0.196667	0.606667	0	0	0	0	0	0	0.59	0	0	1.82	0	0	0
Am_Rn_152054	398	.	.	.	0.563333	0	1.14333	0	1.22	0	0.47	0	0	0	2.77	0.66	0	0	0	0
Am_Rn_152055	398	.	.	.	0	0	1.66333	0	0	0	0	0	0	0	4.99	0	0	0	0	0
Am_Rn_152056	398	KXH25149.1_peptidase family M1 [Colletotrichum simmondsii]	.	IPR014782_Peptidase M1, membrane alanine aminopeptidase	0	0.196667	1.33	0	0	0	0	0	0	0.59	2.77	0	1.22	0	0	0
Am_Rn_152057	398	POM57528.1_Transitional endoplasmic reticulum ATPase, partial [Phytophthora palmivora var. palmivora]	AT3G09840.1_cell division cycle 48, GeneName=CDC48	IPR003338_CDC48, N-terminal subdomain; IPR009010_Aspartate decarboxylase-like domain superfamily	1.19333	0	0	0	0.61	0.6	2.37	0	0	0	0	0	0	0	0	0
Am_Rn_152058	398	KAE8748872.1_hypothetical protein FOCC_FOCC004466 [Frankliniella occidentalis]	AT1G29940.1_nuclear RNA polymerase A2, GeneName=NRPA2	IPR009674_DNA-directed RNA polymerase I subunit RPA2, domain 4	0	0	1.31333	0.23	0	0	0	0	0	0	3.33	0	0.61	0	0	0.69
Am_Rn_152059	398	.	.	.	0	0.196667	0.183333	0.473333	0	0	0	0	0	0.59	0.55	0	0	0	1.42	0
Am_Rn_152060	398	KAE8742288.1_hypothetical protein FOCC_FOCC012167, partial [Frankliniella occidentalis]	.	.	0	0	1.33	0	0	0	0	0	0	0	3.33	0.66	0	0	0	0
Am_Rn_152061	398	KAE8748890.1_Cuticle Protein CPAP1 3 [Frankliniella occidentalis]	.	.	0	0	1.78333	0	0	0	0	0	0	0	2.77	1.97	0.61	0	0	0
Am_Rn_152062	398	.	.	.	0.203333	0.26	0	0.226667	0.61	0	0	0	0.78	0	0	0	0	0.68	0	0
Am_Rn_152063	398	.	.	.	0	0	0	0	0	0	0	0	0	0	0	0	0	0	0	0
Am_Rn_152064	398	XP_026272895.1_glutathione S-transferase C-terminal domain-containing protein [Frankliniella occidentalis] KAE8751611.1 hypothetical protein FOCC_FOCC001458 [Frankliniella occidentalis]	.	.	0	0	1.7	0	0	0	0	0	0	0	3.88	0	1.22	0	0	0
Am_Rn_152065	398	.	.	.	0.203333	0.223333	0	0.453333	0.61	0	0	0.67	0	0	0	0	0	1.36	0	0
Am_Rn_152066	398	.	.	.	0	0	0	0.23	0	0	0	0	0	0	0	0	0	0	0	0.69
Am_Rn_152067	398	XP_004368153.1_ribosomal protein S17, putative [Acanthamoeba castellanii str. Neff] ELR25398.1 ribosomal protein S17, putative [Acanthamoeba castellanii str. Neff]	AT4G30800.1_Nucleic acid-binding, OB-fold-like protein	IPR000266_Ribosomal protein S17/S11; IPR028333_Ribosomal protein S17, archaeal/eukaryotic; IPR012340_Nucleic acid-binding, OB-fold; IPR032440_40S ribosomal protein S11, N-terminal	0	0	0	1.82667	0	0	0	0	0	0	0	0	0	1.36	0	4.12
Am_Rn_152068	398	MBA0865490.1_hypothetical protein [Gossypium schwendimanii]	AT5G03430.1_phosphoadenosine phosphosulfate (PAPS) reductase family protein	.	0.2	0	0.22	0.453333	0	0.6	0	0	0	0	0	0.66	0	1.36	0	0
Am_Rn_152069	398	.	.	.	0	0	0.203333	0	0	0	0	0	0	0	0	0	0.61	0	0	0
Am_Rn_152070	398	KAF2031889.1_hypothetical protein EK21DRAFT_62316 [Setomelanomma holmii]	.	.	0	0.196667	0	1.6	0	0	0	0	0	0.59	0	0	0	3.4	0.71	0.69
Am_Rn_152071	398	.	.	.	0.2	0	0.22	0.236667	0	0.6	0	0	0	0	0	0.66	0	0	0.71	0
Am_Rn_152072	398	XP_026275626.1_trafficking protein particle complex subunit 5 [Frankliniella occidentalis]	AT5G58030.1_Transport protein particle (TRAPP) component	IPR016696_TRAPP I complex, subunit 5; IPR024096_NO signalling/Golgi transport ligand-binding domain superfamily; IPR007194_Transport protein particle (TRAPP) component	0	0	1.29333	0	0	0	0	0	0	0	3.88	0	0	0	0	0
Am_Rn_152073	398	.	.	.	0	0	0.923333	0	0	0	0	0	0	0	2.77	0	0	0	0	0
Am_Rn_152074	398	KAE8747336.1_hypothetical protein FOCC_FOCC005979 [Frankliniella occidentalis]	.	IPR006170_Pheromone/general odorant binding protein; IPR036728_Pheromone/general odorant binding protein superfamily	0	0	1.21333	0	0	0	0	0	0	0	0.55	0.66	2.43	0	0	0
Am_Rn_152075	398	.	.	.	0.2	0	0.203333	0.93	0	0.6	0	0	0	0	0	0	0.61	0	1.42	1.37
Am_Rn_152076	398	MCI14911.1_ankyrin repeat domain-containing protein 13B-like [Trifolium medium]	AT3G24210.1_Ankyrin repeat family protein	.	0.36	0.65	0	0	0.61	0	0.47	0	0.78	1.17	0	0	0	0	0	0
Am_Rn_152077	398	XP_009529775.1_hypothetical protein PHYSODRAFT_504765 [Phytophthora sojae] EGZ16026.1 hypothetical protein PHYSODRAFT_504765 [Phytophthora sojae]	.	IPR001394_Peptidase C19, ubiquitin carboxyl-terminal hydrolase; IPR038765_Papain-like cysteine peptidase superfamily	1.14667	0	0	0	0	0.6	2.84	0	0	0	0	0	0	0	0	0
Am_Rn_152078	398	KAE8742319.1_hypothetical protein FOCC_FOCC012119, partial [Frankliniella occidentalis]	.	IPR008211_Laminin, N-terminal	0	0	1.53333	0	0	0	0	0	0	0	3.33	0.66	0.61	0	0	0
Am_Rn_152079	398	.	.	.	0	0.91	0.553333	0	0	0	0	0	1.56	1.17	1.66	0	0	0	0	0
Am_Rn_152080	398	XP_026294576.1_protein spaetzle 3-like [Frankliniella occidentalis]	.	IPR032104_Spaetzle; IPR029034_Cystine-knot cytokine	0	0	0.74	0	0	0	0	0	0	0	2.22	0	0	0	0	0
Am_Rn_152081	398	XP_028213905.1_protein NYNRIN-like [Glycine soja]	.	IPR001584_Integrase, catalytic core; IPR012337_Ribonuclease H-like superfamily	0.2	0	0.386667	0	0	0.6	0	0	0	0	0.55	0	0.61	0	0	0
Am_Rn_152082	398	.	.	.	0	0	1.14333	0	0	0	0	0	0	0	2.77	0.66	0	0	0	0
Am_Rn_152083	398	.	.	IPR008139_Saposin B type domain; IPR011001_Saposin-like	0	0	0	1.36	0	0	0	0	0	0	0	0	0	4.08	0	0
Am_Rn_152084	398	KOS36100.1_hypothetical protein ACN38_g13205 [Penicillium nordicum] KUM55552.1 hypothetical protein ACN42_g11702 [Penicillium freii]	.	.	0	0	0	1.36333	0	0	0	0	0	0	0	0	0	2.72	0	1.37
Am_Rn_152085	398	.	.	.	0	0.39	0.943333	0	0	0	0	0	0	1.17	2.22	0	0.61	0	0	0
Am_Rn_152086	398	XP_026294516.1_pecanex-like protein 1 isoform X4 [Frankliniella occidentalis]	.	.	0	0	1.29333	0	0	0	0	0	0	0	3.88	0	0	0	0	0
Am_Rn_152087	398	KID81223.1_polyamine transporter 1 [Metarhizium guizhouense ARSEF 977]	.	IPR011701_Major facilitator superfamily; IPR036259_MFS transporter superfamily	1.00667	0	0	0	0	3.02	0	0	0	0	0	0	0	0	0	0
Am_Rn_152088	398	KAE8753033.1_hypothetical protein FOCC_FOCC000378 [Frankliniella occidentalis]	.	IPR000210_BTB/POZ domain; IPR011333_SKP1/BTB/POZ domain superfamily	0	0	0.573333	0	0	0	0	0	0	0	1.11	0	0.61	0	0	0
Am_Rn_152089	398	XP_019200140.1_PREDICTED: 40S ribosomal protein S13 [Ipomoea nil]	AT4G00100.1_ribosomal protein S13A, GeneName=RPS13A	IPR009068_S15/NS1, RNA-binding; IPR012606_Ribosomal protein S13/S15, N-terminal	0	0	0	1.13333	0	0	0	0	0	0	0	0	0	3.4	0	0
Am_Rn_152090	398	KAF2033230.1_hypothetical protein EK21DRAFT_58976, partial [Setomelanomma holmii]	AT5G60670.1_Ribosomal protein L11 family protein	IPR036796_Ribosomal protein L11/L12, N-terminal domain superfamily; IPR020784_Ribosomal protein L11, N-terminal; IPR036769_Ribosomal protein L11, C-terminal domain superfamily; IPR020783_Ribosomal protein L11, C-terminal; IPR000911_Ribosomal protein L11/L12	0	0.196667	0.183333	0.68	0	0	0	0	0	0.59	0.55	0	0	2.04	0	0
Am_Rn_152091	398	XP_022477124.1_hypothetical protein CORC01_04626, partial [Colletotrichum orchidophilum] OHE99979.1 hypothetical protein CORC01_04626, partial [Colletotrichum orchidophilum]	.	.	0	0	0.74	0.23	0	0	0	0	0	0	2.22	0	0	0	0	0.69
Am_Rn_152092	398	KAH9604985.1_hypothetical protein KSS87_007240 [Heliosperma pusillum] KAH9615330.1 hypothetical protein KSS87_006416 [Heliosperma pusillum] KAH9619110.1 hypothetical protein KSS87_018104 [Heliosperma pusillum]	AT1G09690.1_Translation protein SH3-like family protein	IPR001147_Ribosomal protein L21e; IPR008991_Translation protein SH3-like domain superfamily	0	0	0	0	0	0	0	0	0	0	0	0	0	0	0	0
Am_Rn_152093	398	XP_026286493.1_serine beta-lactamase-like protein LACTB, mitochondrial [Frankliniella occidentalis]	.	IPR001466_Beta-lactamase-related; IPR012338_Beta-lactamase/transpeptidase-like	0	0	1.33	0	0	0	0	0	0	0	3.33	0.66	0	0	0	0
Am_Rn_152094	398	KXH42829.1_thiamine pyrophosphate enzyme [Colletotrichum simmondsii]	.	IPR012000_Thiamine pyrophosphate enzyme, central domain; IPR029035_DHS-like NAD/FAD-binding domain superfamily	0	0	0.923333	0.23	0	0	0	0	0	0	2.77	0	0	0	0	0.69
Am_Rn_152095	398	PNX71157.1_serine carboxypeptidase 48-like protein [Trifolium pratense]	AT5G22980.1_serine carboxypeptidase-like 47, GeneName=scpl47	IPR029058_Alpha/Beta hydrolase fold; IPR001563_Peptidase S10, serine carboxypeptidase	0	0.26	0.873333	0	0	0	0	0	0.78	0	0	2.62	0	0	0	0
Am_Rn_152096	398	.	AT3G08530.1_Clathrin, heavy chain	.	0	0	0	0.23	0	0	0	0	0	0	0	0	0	0	0	0.69
Am_Rn_152097	398	.	AT1G80460.2_Actin-like ATPase superfamily protein, GeneName=NHO1	.	0	0.196667	0.406667	0.236667	0	0	0	0	0	0.59	0	0	1.22	0	0.71	0
Am_Rn_152098	398	.	.	.	0.79	0	0	0	0	0	2.37	0	0	0	0	0	0	0	0	0
Am_Rn_152099	398	XP_034247581.1_protein takeout-like [Thrips palmi]	.	IPR010562_Haemolymph juvenile hormone binding	0	0	1.21667	0	0	0	0	0	0	0	0	0	3.65	0	0	0
Am_Rn_152100	398	RSL47395.1_hypothetical protein CEP51_015782 [Fusarium floridanum]	.	.	1.10667	0	0	0	0	0	3.32	0	0	0	0	0	0	0	0	0
Am_Rn_152101	398	.	.	.	0	0	0.203333	0	0	0	0	0	0	0	0	0	0.61	0	0	0
Am_Rn_152102	398	XP_026287851.1_uncharacterized protein LOC113213115 [Frankliniella occidentalis]	.	IPR013320_Concanavalin A-like lectin/glucanase domain superfamily; IPR013189_Glycosyl hydrolase family 32, C-terminal	0	0	0.81	0	0	0	0	0	0	0	0	0	2.43	0	0	0
Am_Rn_152103	398	XP_009529342.1_hypothetical protein PHYSODRAFT_561340 [Phytophthora sojae] EGZ15593.1 hypothetical protein PHYSODRAFT_561340 [Phytophthora sojae]	.	.	0.56	0	0	0	0	1.21	0.47	0	0	0	0	0	0	0	0	0
Am_Rn_152104	398	.	.	.	0.563333	0	0	0	1.22	0	0.47	0	0	0	0	0	0	0	0	0
Am_Rn_152105	398	RSL86860.1_hypothetical protein CEP52_015699 [Fusarium sp. AF-4]	.	.	0.836667	0	0	0	0.61	0	1.9	0	0	0	0	0	0	0	0	0
Am_Rn_152106	398	.	.	.	0.52	0	0	0	0.61	0	0.95	0	0	0	0	0	0	0	0	0
Am_Rn_152107	398	.	.	.	0	0.223333	0.606667	0.23	0	0	0	0.67	0	0	0.55	0.66	0.61	0	0	0.69
Am_Rn_152108	398	.	.	.	0.516667	0.223333	0	0.23	0	0.6	0.95	0.67	0	0	0	0	0	0	0	0.69
Am_Rn_152109	398	OCF36707.1_NADH dehydrogenase (ubiquinone) 1 alpha subcomplex 4 [Kwoniella heveanensis BCC8398] OCF43148.1 NADH dehydrogenase (ubiquinone) 1 alpha subcomplex 4 [Kwoniella heveanensis CBS 569]	.	.	0	0.223333	0.203333	1.37	0	0	0	0.67	0	0	0	0	0.61	3.4	0.71	0
Am_Rn_152110	398	XP_026276855.1_protein C12orf4 homolog [Frankliniella occidentalis] KAE8749974.1 hypothetical protein FOCC_FOCC003445 [Frankliniella occidentalis]	.	IPR043472_Macro domain-like; IPR019311_Protein of unknown function DUF2362	0	0	0.806667	0	0	0	0	0	0	0	1.11	1.31	0	0	0	0
Am_Rn_152111	398	XP_026288571.1_serendipity locus protein alpha-like isoform X1 [Frankliniella occidentalis]	.	.	0	0	0.96	0	0	0	0	0	0	0	2.22	0.66	0	0	0	0
Am_Rn_152112	398	.	.	.	0	0	0	0.946667	0	0	0	0	0	0	0	0	0	0	2.84	0
Am_Rn_152113	398	QRI44213.1_nonstructural polyprotein, partial [Picornavirales sp.]	.	.	0.923333	0	0	0	0.61	1.21	0.95	0	0	0	0	0	0	0	0	0
Am_Rn_152114	398	XP_003044826.1_uncharacterized protein NECHADRAFT_43301 [Fusarium vanettenii 77-13-4] EEU39113.1 hypothetical protein NECHADRAFT_43301 [Fusarium vanettenii 77-13-4]	.	.	1.30667	0	0	0	0	0.6	3.32	0	0	0	0	0	0	0	0	0
Am_Rn_152115	398	.	.	.	0	0.26	0.203333	0	0	0	0	0	0.78	0	0	0	0.61	0	0	0
Am_Rn_152116	398	.	.	.	0	0	0	0.463333	0	0	0	0	0	0	0	0	0	0.68	0.71	0
Am_Rn_152117	398	GAU27876.1_hypothetical protein TSUD_159700 [Trifolium subterraneum]	.	.	0	0.52	0	0.456667	0	0	0	0	1.56	0	0	0	0	0.68	0	0.69
Am_Rn_152118	398	.	.	.	0	0	0	0	0	0	0	0	0	0	0	0	0	0	0	0
Am_Rn_152119	398	.	.	.	0	0	0.203333	0.466667	0	0	0	0	0	0	0	0	0.61	0	0.71	0.69
Am_Rn_152120	398	.	.	.	0.946667	0	0	0	0	0	2.84	0	0	0	0	0	0	0	0	0
Am_Rn_152121	398	.	.	.	0.156667	0	0	0.226667	0	0	0.47	0	0	0	0	0	0	0.68	0	0
Am_Rn_152122	398	TMW58863.1_hypothetical protein Poli38472_007008 [Pythium oligandrum]	AT2G36160.1_Ribosomal protein S11 family protein	IPR001971_Ribosomal protein S11	0.79	0	0	0	0	0	2.37	0	0	0	0	0	0	0	0	0
Am_Rn_152123	398	.	.	.	0	0	0	0	0	0	0	0	0	0	0	0	0	0	0	0
Am_Rn_152124	398	.	.	.	0	0	0.96	0	0	0	0	0	0	0	2.22	0.66	0	0	0	0
Am_Rn_152125	398	RMJ19723.1_V-type proton ATPase subunit d [Fusarium kuroshium] RSL68266.1 V-type proton ATPase subunit d [Fusarium sp. AF-6] RSL81451.1 V-type proton ATPase subunit d [Fusarium floridanum] RSL86208.1 V-type proton ATPase subunit d [Fusarium sp. AF-4] RTE70562.1 V-type proton ATPase subunit d [Fusarium euwallaceae]	AT3G28715.2_ATPase, V0/A0 complex, subunit C/D	.	0.473333	0	0	0	0	0	1.42	0	0	0	0	0	0	0	0	0
Am_Rn_152126	398	.	.	.	0	0	0.74	0	0	0	0	0	0	0	2.22	0	0	0	0	0
Am_Rn_152127	398	.	.	.	0	0	0	0	0	0	0	0	0	0	0	0	0	0	0	0
Am_Rn_152128	398	.	.	.	0.356667	0.26	0	0.473333	0	0.6	0.47	0	0.78	0	0	0	0	0	1.42	0
Am_Rn_152129	398	.	.	.	0	0	1.16	0	0	0	0	0	0	0	1.66	0	1.82	0	0	0
Am_Rn_152130	398	ADQ64556.1_hypothetical protein, partial [Bactrocera oleae]	AT3G58500.1_protein phosphatase 2A-4, GeneName=PP2A-4	IPR004843_Calcineurin-like phosphoesterase domain, ApaH type; IPR006186_Serine/threonine-specific protein phosphatase/bis(5-nucleosyl)-tetraphosphatase; IPR029052_Metallo-dependent phosphatase-like	0	0	0.74	0	0	0	0	0	0	0	2.22	0	0	0	0	0
Am_Rn_152131	398	.	.	.	0	0	0	0	0	0	0	0	0	0	0	0	0	0	0	0
Am_Rn_152132	398	XP_001991371.1_translation machinery-associated protein 7 homolog [Drosophila grimshawi] EDV99995.1 GH12614 [Drosophila grimshawi]	.	.	0	0	0.553333	0	0	0	0	0	0	0	1.66	0	0	0	0	0
Am_Rn_152133	398	XP_026275281.1_ankyrin repeat domain-containing protein 27-like [Frankliniella occidentalis]	.	.	0	0	0.943333	0	0	0	0	0	0	0	2.22	0	0.61	0	0	0
Am_Rn_152134	398	.	.	.	0.473333	0	0	0	0	0	1.42	0	0	0	0	0	0	0	0	0
Am_Rn_152135	398	.	.	.	0	0	0.81	0	0	0	0	0	0	0	0	0	2.43	0	0	0
Am_Rn_152136	398	XP_046136113.1_D-arabinono-1,4-lactone oxidase-domain-containing protein [Fusarium solani] KAH7271496.1 D-arabinono-1,4-lactone oxidase-domain-containing protein [Fusarium solani]	.	IPR007173_D-arabinono-1,4-lactone oxidase	0.79	0	0	0	0	0	2.37	0	0	0	0	0	0	0	0	0
Am_Rn_152137	398	.	.	.	0	0	0.923333	0	0	0	0	0	0	0	2.77	0	0	0	0	0
Am_Rn_152138	398	.	.	.	0	0	0	0	0	0	0	0	0	0	0	0	0	0	0	0
Am_Rn_152139	398	.	.	.	0	1.03667	0	0	0	0	0	0	3.11	0	0	0	0	0	0	0
Am_Rn_152140	398	XP_026280992.1_sodium- and chloride-dependent transporter XTRP3 isoform X2 [Frankliniella occidentalis]	.	.	0	0	0.553333	0	0	0	0	0	0	0	1.66	0	0	0	0	0
Am_Rn_152141	398	.	.	.	0.36	0	0	0	0.61	0	0.47	0	0	0	0	0	0	0	0	0
Am_Rn_152142	398	.	.	.	0.52	0	0	0	0.61	0	0.95	0	0	0	0	0	0	0	0	0
Am_Rn_152143	398	XP_009513787.1_hypothetical protein PHYSODRAFT_536754 [Phytophthora sojae] EGZ26512.1 hypothetical protein PHYSODRAFT_536754 [Phytophthora sojae]	.	.	0.876667	0	0	0	0.61	0.6	1.42	0	0	0	0	0	0	0	0	0
Am_Rn_152144	398	MCH83103.1_endonuclease/exonuclease/phosphatase family protein [Trifolium medium]	.	.	0	0	0	0	0	0	0	0	0	0	0	0	0	0	0	0
Am_Rn_152145	398	KXH35974.1_hypothetical protein CNYM01_11078 [Colletotrichum nymphaeae SA-01]	.	.	0	0	0.573333	0	0	0	0	0	0	0	1.11	0	0.61	0	0	0
Am_Rn_152146	398	XP_035332650.1_uncharacterized protein HER10_EVM0005581 [Colletotrichum scovillei] KAF4779647.1 hypothetical protein HER10_EVM0005581 [Colletotrichum scovillei] KAG7058376.1 hypothetical protein JMJ77_0005753 [Colletotrichum scovillei] KAG7076956.1 hypothetical protein JMJ76_0014212 [Colletotrichum scovillei] KAG7084095.1 hypothetical protein JMJ78_0009535 [Colletotrichum scovillei]	.	.	0	0	0.756667	0	0	0	0	0	0	0	1.66	0	0.61	0	0	0
Am_Rn_152147	398	KAG9516734.1_hypothetical protein KCU79_g23626, partial [Aureobasidium melanogenum] KAG9530852.1 hypothetical protein KCU97_g24291, partial [Aureobasidium melanogenum] KAG9568364.1 hypothetical protein KCV01_g19900, partial [Aureobasidium melanogenum] KAG9611633.1 hypothetical protein KCV04_g17207, partial [Aureobasidium melanogenum] KAG9684360.1 hypothetical protein KCU59_g24138, partial [Aureob…	AT3G56340.1_Ribosomal protein S26e family protein	.	0	0.196667	0.553333	0.686667	0	0	0	0	0	0.59	1.66	0	0	0	0	2.06
Am_Rn_152148	398	XP_009527166.1_hypothetical protein PHYSODRAFT_498997 [Phytophthora sojae] EGZ18108.1 hypothetical protein PHYSODRAFT_498997 [Phytophthora sojae]	AT2G35795.1_Chaperone DnaJ-domain superfamily protein	IPR036869_Chaperone J-domain superfamily; IPR001623_DnaJ domain	0.473333	0	0	0	0	0	1.42	0	0	0	0	0	0	0	0	0
Am_Rn_152149	398	XP_026272517.1_ERI1 exoribonuclease 2-like [Frankliniella occidentalis]	.	IPR013520_Exonuclease, RNase T/DNA polymerase III; IPR012337_Ribonuclease H-like superfamily	0	0	0.74	0	0	0	0	0	0	0	2.22	0	0	0	0	0
Am_Rn_152150	398	XP_003053570.1_uncharacterized protein NECHADRAFT_74848 [Fusarium vanettenii 77-13-4] EEU47857.1 hypothetical protein NECHADRAFT_74848 [Fusarium vanettenii 77-13-4]	.	.	0.673333	0	0	0	0	0.6	1.42	0	0	0	0	0	0	0	0	0
Am_Rn_152151	398	.	.	.	0	0	0	0	0	0	0	0	0	0	0	0	0	0	0	0
Am_Rn_152152	398	PNY15076.1_retrotransposon-related protein [Trifolium pratense]	.	.	0	0.68	0.203333	0	0	0	0	0.67	0.78	0.59	0	0	0.61	0	0	0
Am_Rn_152153	398	RUP51398.1_ricin B lectin domain-containing protein [Jimgerdemannia flammicorona] RUS27723.1 ricin B lectin domain-containing protein [Jimgerdemannia flammicorona]	.	IPR000772_Ricin B, lectin domain; IPR035992_Ricin B-like lectins	0.316667	0	0	0	0	0	0.95	0	0	0	0	0	0	0	0	0
Am_Rn_152154	398	KXH42622.1_histone deacetylase [Colletotrichum simmondsii]	.	.	0	0	0.976667	0	0	0	0	0	0	0	1.11	0	1.82	0	0	0
Am_Rn_152155	398	.	.	.	0.203333	0	0.37	0	0.61	0	0	0	0	0	1.11	0	0	0	0	0
Am_Rn_152156	398	.	.	.	0	0	0	0	0	0	0	0	0	0	0	0	0	0	0	0
Am_Rn_152157	398	XP_033445358.1_phosphate permease [Didymella exigua CBS 183.55] KAF1925106.1 phosphate permease [Didymella exigua CBS 183.55]	.	.	0	0.39	0	0.23	0	0	0	0	0	1.17	0	0	0	0	0	0.69
Am_Rn_152158	398	RSL73334.1_hypothetical protein CEP54_000333 [Fusarium sp. AF-8]	.	IPR004841_Amino acid permease/ SLC12A domain	0.633333	0	0	0	0	0	1.9	0	0	0	0	0	0	0	0	0
Am_Rn_152159	398	KAE8747673.1_hypothetical protein FOCC_FOCC005652 [Frankliniella occidentalis]	.	.	0	0	0.773333	0	0	0	0	0	0	0	1.66	0.66	0	0	0	0
Am_Rn_152160	398	.	.	.	0.563333	0	0	0	1.22	0	0.47	0	0	0	0	0	0	0	0	0
Am_Rn_152161	398	.	.	.	0	0	1.16	0	0	0	0	0	0	0	1.66	0	1.82	0	0	0
Am_Rn_152162	398	.	.	.	0	0	0.553333	0	0	0	0	0	0	0	1.66	0	0	0	0	0
Am_Rn_152163	398	.	.	.	0	0	0	0.69	0	0	0	0	0	0	0	0	0	1.36	0.71	0
Am_Rn_152164	398	.	.	.	0	0.196667	0	0	0	0	0	0	0	0.59	0	0	0	0	0	0
Am_Rn_152165	398	.	.	.	0	0	0	0	0	0	0	0	0	0	0	0	0	0	0	0
Am_Rn_152166	398	.	.	.	0	0	0	0	0	0	0	0	0	0	0	0	0	0	0	0
Am_Rn_152167	398	RSL40788.1_hypothetical protein CEP54_016020 [Fusarium sp. AF-8]	.	.	0.79	0	0	0	0	0	2.37	0	0	0	0	0	0	0	0	0
Am_Rn_152168	398	XP_027191059.1_uncharacterized protein LOC101498519 [Cicer arietinum]	.	.	0	0.26	0.573333	0	0	0	0	0	0.78	0	1.11	0	0.61	0	0	0
Am_Rn_152169	398	.	.	.	0	0	0.74	0	0	0	0	0	0	0	2.22	0	0	0	0	0
Am_Rn_152170	398	XP_033463640.1_actin cytoskeleton protein [Dissoconium aciculare CBS 342.82] KAF1826604.1 actin cytoskeleton protein [Dissoconium aciculare CBS 342.82]	.	.	0	0.9	0	0	0	0	0	1.33	0.78	0.59	0	0	0	0	0	0
Am_Rn_152171	398	MCI46080.1_hypothetical protein [Trifolium medium]	.	.	0.72	0	0	0	0	1.21	0.95	0	0	0	0	0	0	0	0	0
Am_Rn_152172	398	XP_014656637.1_monosaccharide transporter [Moesziomyces antarcticus] GAK65433.1 monosaccharide transporter [Moesziomyces antarcticus] SPO46442.1 probable HXT5 - Hexose transporter [Moesziomyces antarcticus]	.	.	0	0	0.553333	0.226667	0	0	0	0	0	0	1.66	0	0	0.68	0	0
Am_Rn_152173	398	.	.	.	0	0	0.773333	0	0	0	0	0	0	0	1.66	0.66	0	0	0	0
Am_Rn_152174	398	TMW57044.1_hypothetical protein Poli38472_002969 [Pythium oligandrum]	AT4G11030.1_AMP-dependent synthetase and ligase family protein	IPR000873_AMP-dependent synthetase/ligase	0.79	0	0	0	0	0	2.37	0	0	0	0	0	0	0	0	0
Am_Rn_152175	398	GAX94411.1_Hypothetical protein PINS_002309 [Pythium insidiosum]	.	.	0.633333	0	0	0	0	0	1.9	0	0	0	0	0	0	0	0	0
Am_Rn_152176	398	.	.	.	0	0	0.756667	0	0	0	0	0	0	0	1.66	0	0.61	0	0	0
Am_Rn_152177	398	KAF1326925.1_hypothetical protein FI667_g8049, partial [Globisporangium splendens]	.	.	0.79	0	0	0	0	0	2.37	0	0	0	0	0	0	0	0	0
Am_Rn_152178	398	XP_026275407.1_cytochrome P450 307a1-like [Frankliniella occidentalis]	.	IPR036396_Cytochrome P450 superfamily	0	0	0.793333	0	0	0	0	0	0	0	1.11	0.66	0.61	0	0	0
Am_Rn_152179	398	XP_033455844.1_uncharacterized protein K489DRAFT_326775 [Dissoconium aciculare CBS 342.82] KAF1818808.1 hypothetical protein K489DRAFT_326775 [Dissoconium aciculare CBS 342.82]	.	IPR021054_Cell wall mannoprotein 1	0	0.863333	0	0	0	0	0	2	0	0.59	0	0	0	0	0	0
Am_Rn_152180	398	.	.	.	0	0.52	0.626667	0	0	0	0	0	1.56	0	0	0.66	1.22	0	0	0
Am_Rn_152181	398	.	.	.	0.156667	0	0	0	0	0	0.47	0	0	0	0	0	0	0	0	0
Am_Rn_152182	398	.	.	.	0	0	0.553333	0	0	0	0	0	0	0	1.66	0	0	0	0	0
Am_Rn_152183	398	KXH25770.1_KH domain-containing protein [Colletotrichum simmondsii]	.	IPR036612_K Homology domain, type 1 superfamily; IPR004088_K Homology domain, type 1	0	0	0.86	0	0	0	0	0	0	0	0	1.97	0.61	0	0	0
Am_Rn_152184	398	RYD84330.1_beta-glucosidase, partial [Sphingobacteriales bacterium]	.	IPR026891_Fibronectin type III-like domain	0	0	0	0	0	0	0	0	0	0	0	0	0	0	0	0
Am_Rn_152185	398	KAF3931807.1_hypothetical protein ABW19_dt0209856 [Dactylella cylindrospora]	AT3G12580.1_heat shock protein 70, GeneName=HSP70	IPR013126_Heat shock protein 70 family; IPR043129_ATPase, nucleotide binding domain	0	0	0	0	0	0	0	0	0	0	0	0	0	0	0	0
Am_Rn_152186	398	.	.	.	0	0	0.823333	0	0	0	0	0	0	0	0.55	1.31	0.61	0	0	0
Am_Rn_152187	398	.	.	.	0	0	0.74	0	0	0	0	0	0	0	2.22	0	0	0	0	0
Am_Rn_152188	398	XP_003053047.1_uncharacterized protein NECHADRAFT_35639 [Fusarium vanettenii 77-13-4] EEU47334.1 hypothetical protein NECHADRAFT_35639 [Fusarium vanettenii 77-13-4]	.	.	0.633333	0	0	0	0	0	1.9	0	0	0	0	0	0	0	0	0
Am_Rn_152189	398	XP_009529195.1_hypothetical protein PHYSODRAFT_251122 [Phytophthora sojae] EGZ15446.1 hypothetical protein PHYSODRAFT_251122 [Phytophthora sojae]	AT5G26667.2_P-loop containing nucleoside triphosphate hydrolases superfamily protein, GeneName=PYR6	IPR027417_P-loop containing nucleoside triphosphate hydrolase; IPR000850_Adenylate kinase/UMP-CMP kinase	0.72	0	0	0	0.61	0.6	0.95	0	0	0	0	0	0	0	0	0
Am_Rn_152190	398	XP_026282645.1_centrosomin-like isoform X3 [Frankliniella occidentalis]	.	.	0	0	0.573333	0	0	0	0	0	0	0	1.11	0	0.61	0	0	0
Am_Rn_152191	398	RMX67994.1_hypothetical protein DD238_000095 [Peronospora effusa]	AT5G15920.1_structural maintenance of chromosomes 5, GeneName=SMC5	IPR027417_P-loop containing nucleoside triphosphate hydrolase	0.52	0	0	0	0.61	0	0.95	0	0	0	0	0	0	0	0	0
Am_Rn_152192	398	KAG6617427.1_Drug/Metabolite Transporter (DMT) Superfamily [Phytophthora cinnamomi]	.	.	0.633333	0	0	0	0	0	1.9	0	0	0	0	0	0	0	0	0
Am_Rn_152193	398	XP_003054513.1_uncharacterized protein NECHADRAFT_75314 [Fusarium vanettenii 77-13-4] EEU48800.1 hypothetical protein NECHADRAFT_75314 [Fusarium vanettenii 77-13-4]	.	IPR024526_Protein of unknown function DUF3807	0.833333	0	0	0	0	0.6	1.9	0	0	0	0	0	0	0	0	0
Am_Rn_152194	398	KXH40209.1_oxalate decarboxylase family bicupin [Colletotrichum simmondsii] KXH53180.1 oxalate decarboxylase family bicupin [Colletotrichum nymphaeae SA-01]	.	IPR006045_Cupin 1; IPR011051_RmlC-like cupin domain superfamily	0	0	0.386667	0	0	0	0	0	0	0	0.55	0	0.61	0	0	0
Am_Rn_152195	398	KXH30639.1_WSC domain-containing protein [Colletotrichum nymphaeae SA-01]	.	.	0	0	0.923333	0	0	0	0	0	0	0	2.77	0	0	0	0	0
Am_Rn_152196	398	KAE8739362.1_hypothetical protein FOCC_FOCC015133 [Frankliniella occidentalis]	.	.	0	0	0.37	0	0	0	0	0	0	0	1.11	0	0	0	0	0
Am_Rn_152197	398	.	.	.	0	0.26	0	0	0	0	0	0	0.78	0	0	0	0	0	0	0
Am_Rn_152198	398	RSM15667.1_hypothetical protein CEP52_000665 [Fusarium sp. AF-4]	.	.	0.633333	0	0	0	0	0	1.9	0	0	0	0	0	0	0	0	0
Am_Rn_152199	398	.	.	.	0	0	0	0.683333	0	0	0	0	0	0	0	0	0	0.68	0	1.37
Am_Rn_152200	398	PNX59996.1_ribonuclease H, partial [Trifolium pratense]	.	IPR002156_Ribonuclease H domain; IPR012337_Ribonuclease H-like superfamily	0.156667	0	0.59	0	0	0	0.47	0	0	0	1.11	0.66	0	0	0	0
Am_Rn_152201	398	.	.	.	0	0.223333	0	0	0	0	0	0.67	0	0	0	0	0	0	0	0
Am_Rn_152202	398	.	.	.	0.203333	0	0.37	0	0.61	0	0	0	0	0	1.11	0	0	0	0	0
Am_Rn_152203	398	XP_034242049.1_cadherin-related tumor suppressor [Thrips palmi]	.	IPR002126_Cadherin-like; IPR015919_Cadherin-like superfamily	0	0	0.59	0	0	0	0	0	0	0	1.11	0.66	0	0	0	0
Am_Rn_152204	398	.	.	.	0	0	0	0.473333	0	0	0	0	0	0	0	0	0	0	1.42	0
Am_Rn_152205	398	.	.	.	0	0	0.406667	0	0	0	0	0	0	0	0	0	1.22	0	0	0
Am_Rn_152206	398	KAE9553923.1_hypothetical protein FO519_002849 [Halicephalobus sp. NKZ332]	.	IPR002918_Lipase EstA/Esterase EstB	0.403333	0	0	0	0	1.21	0	0	0	0	0	0	0	0	0	0
Am_Rn_152207	398	CCF37801.1_hypothetical protein CH063_09048 [Colletotrichum higginsianum]	.	IPR029058_Alpha/Beta hydrolase fold	0	0	0.573333	0	0	0	0	0	0	0	1.11	0	0.61	0	0	0
Am_Rn_152208	398	XP_009531371.1_hypothetical protein PHYSODRAFT_562373 [Phytophthora sojae] EGZ13942.1 hypothetical protein PHYSODRAFT_562373 [Phytophthora sojae]	AT4G37870.1_phosphoenolpyruvate carboxykinase 1, GeneName=PCK1	IPR008210_Phosphoenolpyruvate carboxykinase, N-terminal; IPR001272_Phosphoenolpyruvate carboxykinase, ATP-utilising	0.516667	0	0	0	0	0.6	0.95	0	0	0	0	0	0	0	0	0
Am_Rn_152209	398	XP_017860860.1_PREDICTED: calcium homeostasis endoplasmic reticulum protein isoform X3 [Drosophila arizonae]	.	IPR000467_G-patch domain	0	0	0.74	0	0	0	0	0	0	0	2.22	0	0	0	0	0
Am_Rn_152210	398	CAE8592456.1_unnamed protein product, partial [Polarella glacialis]	AT2G17360.2_Ribosomal protein S4 (RPS4A) family protein	IPR002942_RNA-binding S4 domain; IPR013845_Ribosomal protein S4e, central region; IPR013843_Ribosomal protein S4e, N-terminal	0	0	0	0	0	0	0	0	0	0	0	0	0	0	0	0
Am_Rn_152211	398	KAG9967986.1_peptide chain release factor eRF/aRF subunit 1, partial [Aureobasidium melanogenum]	AT3G26618.1_eukaryotic release factor 1-3, GeneName=ERF1-3	IPR005140_eRF1 domain 1/Pelota-like; IPR024049_eRF1, domain 1	0	0	0	0.453333	0	0	0	0	0	0	0	0	0	1.36	0	0
Am_Rn_152212	398	PAV64856.1_hypothetical protein WR25_00859 [Diploscapter pachys] PAV81108.1 hypothetical protein WR25_20047 [Diploscapter pachys]	AT5G18380.1_Ribosomal protein S5 domain 2-like superfamily protein	IPR000754_Ribosomal protein S9; IPR020568_Ribosomal protein S5 domain 2-type fold	0.603333	0	0	0	0	1.81	0	0	0	0	0	0	0	0	0	0
Am_Rn_152213	398	KXH69589.1_hypothetical protein CSAL01_06450, partial [Colletotrichum salicis]	.	.	0	0.196667	0.553333	0	0	0	0	0	0	0.59	1.66	0	0	0	0	0
Am_Rn_152214	398	ADD59799.1_polyubiquitin, partial [Cryothecomonas sp. APCC MC5-1Cryo]	AT4G05050.4_ubiquitin 11, GeneName=UBQ11	IPR000626_Ubiquitin-like domain; IPR019956_Ubiquitin domain; IPR029071_Ubiquitin-like domain superfamily	0.633333	0	0	0	0	0	1.9	0	0	0	0	0	0	0	0	0
Am_Rn_152215	398	XP_026283707.1_ATP-binding cassette sub-family G member 5 [Frankliniella occidentalis] KAE8740854.1 ABC-transporter, subfamily G member 12 [Frankliniella occidentalis]	.	IPR003439_ABC transporter-like, ATP-binding domain; IPR027417_P-loop containing nucleoside triphosphate hydrolase	0	0	0.756667	0	0	0	0	0	0	0	1.66	0	0.61	0	0	0
Am_Rn_152216	398	RIB14099.1_hypothetical protein C2G38_1973831, partial [Gigaspora rosea]	.	.	0	0	0	0	0	0	0	0	0	0	0	0	0	0	0	0
Am_Rn_152217	398	XP_035330231.1_triose-phosphate transporter [Colletotrichum scovillei] KXH42354.1 triose-phosphate transporter [Colletotrichum nymphaeae SA-01] KAF4777228.1 triose-phosphate transporter [Colletotrichum scovillei] KAG7047827.1 triose-phosphate transporter [Colletotrichum scovillei] KAG7060146.1 triose-phosphate transporter [Colletotrichum scovillei] KAG7067594.1 triose-phosphate transporter [Colle…	AT1G06470.2_Nucleotide/sugar transporter family protein	IPR004853_Sugar phosphate transporter domain	0	0	0.843333	0	0	0	0	0	0	0	0	1.31	1.22	0	0	0
Am_Rn_152218	398	.	.	.	0	0.68	0	0	0	0	0	0.67	0.78	0.59	0	0	0	0	0	0
Am_Rn_152219	398	TMW68370.1_hypothetical protein Poli38472_005838 [Pythium oligandrum]	AT5G50950.4_FUMARASE 2, GeneName=FUM2	IPR000362_Fumarate lyase family; IPR022761_Fumarate lyase, N-terminal; IPR008948_L-Aspartase-like	0.473333	0	0	0	0	0	1.42	0	0	0	0	0	0	0	0	0
Am_Rn_152220	398	KAH6950314.1_Nitroreductase-like protein [Ilyonectria sp. MPI-CAGE-AT-0026]	.	IPR000415_Nitroreductase-like	0.633333	0	0	0	0	0	1.9	0	0	0	0	0	0	0	0	0
Am_Rn_152221	398	.	.	.	0	0	0	0.23	0	0	0	0	0	0	0	0	0	0	0	0.69
Am_Rn_152222	398	XP_026284421.1_zinc finger X-linked protein ZXDA [Frankliniella occidentalis]	.	.	0	0	0.74	0	0	0	0	0	0	0	2.22	0	0	0	0	0
Am_Rn_152223	398	GAU32562.1_hypothetical protein TSUD_218200 [Trifolium subterraneum]	.	.	0.633333	0	0	0	0	0	1.9	0	0	0	0	0	0	0	0	0
Am_Rn_152224	398	.	.	.	0.473333	0	0	0	0	0	1.42	0	0	0	0	0	0	0	0	0
Am_Rn_152225	398	.	.	.	0	0	0.553333	0	0	0	0	0	0	0	1.66	0	0	0	0	0
Am_Rn_152226	398	.	.	.	0.2	0	0	0	0	0.6	0	0	0	0	0	0	0	0	0	0
Am_Rn_152227	398	.	.	.	0	0.223333	0.423333	0	0	0	0	0.67	0	0	0	0.66	0.61	0	0	0
Am_Rn_152228	398	.	.	.	0	0.666667	0	0.23	0	0	0	2	0	0	0	0	0	0	0	0.69
Am_Rn_152229	398	KAH9566025.1_hypothetical protein CY35_04G109700 [Sphagnum magellanicum]	AT3G12120.1_fatty acid desaturase 2, GeneName=FAD2	IPR005804_Fatty acid desaturase domain	0.403333	0	0	0	0.61	0.6	0	0	0	0	0	0	0	0	0	0
Am_Rn_152230	398	OTB10163.1_hypothetical protein K445DRAFT_27913 [Daldinia sp. EC12]	.	IPR036649_Inorganic pyrophosphatase superfamily; IPR008162_Inorganic pyrophosphatase	0.876667	0	0	0	0	1.21	1.42	0	0	0	0	0	0	0	0	0
Am_Rn_152231	398	.	.	.	0.473333	0	0	0	0	0	1.42	0	0	0	0	0	0	0	0	0
Am_Rn_152232	398	XP_003048484.1_uncharacterized protein NECHADRAFT_71291 [Fusarium vanettenii 77-13-4] EEU42771.1 predicted protein [Fusarium vanettenii 77-13-4]	.	.	0.473333	0	0	0	0	0	1.42	0	0	0	0	0	0	0	0	0
Am_Rn_152233	398	CCF40842.1_cysteinyl-tRNA synthetase, partial [Colletotrichum higginsianum]	AT2G31170.3_Cysteinyl-tRNA synthetase, class Ia family protein, GeneName=SYCO ARATH	IPR032678_tRNA synthetases class I, catalytic domain; IPR024909_Cysteinyl-tRNA synthetase/mycothiol ligase	0	0	0.59	0	0	0	0	0	0	0	0.55	0	1.22	0	0	0
Am_Rn_152234	398	XP_009523122.1_hypothetical protein PHYSODRAFT_350547 [Phytophthora sojae] EGZ20405.1 hypothetical protein PHYSODRAFT_350547 [Phytophthora sojae]	AT2G03820.1_nonsense-mediated mRNA decay NMD3 family protein, GeneName=NMD3	.	0.56	0	0	0	0.61	0.6	0.47	0	0	0	0	0	0	0	0	0
Am_Rn_152235	398	.	.	.	0.473333	0	0	0	0	0	1.42	0	0	0	0	0	0	0	0	0
Am_Rn_152236	398	XP_020618942.1_ras-related protein Rab-1A [Orbicella faveolata] XP_020618943.1 ras-related protein Rab-1A [Orbicella faveolata]	AT4G17530.1_RAB GTPase homolog 1C, GeneName=RAB1C	IPR027417_P-loop containing nucleoside triphosphate hydrolase; IPR001806_Small GTPase; IPR005225_Small GTP-binding protein domain	0	0	0	0.683333	0	0	0	0	0	0	0	0	0	1.36	0	0.69
Am_Rn_152237	398	KZL81205.1_nuclear distribution protein nude, partial [Colletotrichum incanum]	.	.	0	0.196667	0.386667	0	0	0	0	0	0	0.59	0.55	0	0.61	0	0	0
Am_Rn_152238	398	KAE8742197.1_hypothetical protein FOCC_FOCC012283 [Frankliniella occidentalis]	.	.	0	0	0.553333	0	0	0	0	0	0	0	1.66	0	0	0	0	0
Am_Rn_152239	398	PRP83824.1_hypothetical protein PROFUN_08939 [Planoprotostelium fungivorum]	AT5G55160.1_small ubiquitin-like modifier 2, GeneName=SUMO2	IPR022617_Rad60/SUMO-like domain; IPR000626_Ubiquitin-like domain; IPR029071_Ubiquitin-like domain superfamily	0	0	0	0.68	0	0	0	0	0	0	0	0	0	2.04	0	0
Am_Rn_152240	398	RZB91890.1_putative receptor-like protein kinase [Glycine soja]	.	.	0	0	0	0	0	0	0	0	0	0	0	0	0	0	0	0
Am_Rn_152241	398	PSK45304.1_60S ribosomal protein L1-B [Elsinoe australis] TKX22316.1 60S ribosomal protein L10a [Elsinoe australis]	AT2G27530.2_Ribosomal protein L1p/L10e family, GeneName=PGY1	IPR028364_Ribosomal protein L1/ribosomal biogenesis protein; IPR023674_Ribosomal protein L1-like	0	0	0	0.68	0	0	0	0	0	0	0	0	0	2.04	0	0
Am_Rn_152242	398	TVY55438.1_Elongation factor 1-gamma 2 [Lachnellula cervina]	.	IPR004046_Glutathione S-transferase, C-terminal; IPR036282_Glutathione S-transferase, C-terminal domain superfamily	0.356667	0	0	0	0	0.6	0.47	0	0	0	0	0	0	0	0	0
Am_Rn_152243	398	KAH7076387.1_plasma membrane calcium-transporting ATPase 2 [Paraphoma chrysanthemicola]	AT2G41560.2_autoinhibited Ca(2+)-ATPase, isoform 4, GeneName=ACA4	IPR001757_P-type ATPase; IPR036412_HAD-like superfamily	0	0	0	0.453333	0	0	0	0	0	0	0	0	0	1.36	0	0
Am_Rn_152244	398	XP_046131174.1_uncharacterized protein B0J15DRAFT_290539 [Fusarium solani] KAH7258097.1 hypothetical protein B0J15DRAFT_290539 [Fusarium solani]	.	.	0.473333	0	0	0	0	0	1.42	0	0	0	0	0	0	0	0	0
Am_Rn_152245	398	TMW69171.1_hypothetical protein Poli38472_001327 [Pythium oligandrum]	.	.	0.473333	0	0	0	0	0	1.42	0	0	0	0	0	0	0	0	0
Am_Rn_152246	398	XP_026275086.1_DNA topoisomerase 3-beta-1 [Frankliniella occidentalis]	.	.	0	0	0.606667	0	0	0	0	0	0	0	0	0	1.82	0	0	0
Am_Rn_152247	398	XP_026277733.1_putative elongator complex protein 1 [Frankliniella occidentalis] KAE8747514.1 hypothetical protein FOCC_FOCC005675 [Frankliniella occidentalis]	.	IPR006849_Elongator complex protein 1	0	0	0.553333	0	0	0	0	0	0	0	1.66	0	0	0	0	0
Am_Rn_152248	398	.	.	.	0	0	0.423333	0	0	0	0	0	0	0	0	0.66	0.61	0	0	0
Am_Rn_152249	398	.	.	.	0	0.26	0	0	0	0	0	0	0.78	0	0	0	0	0	0	0
Am_Rn_152250	398	KAE8750507.1_hypothetical protein FOCC_FOCC002800 [Frankliniella occidentalis]	.	.	0	0	0.606667	0	0	0	0	0	0	0	0	0	1.82	0	0	0
Am_Rn_152251	398	RSL97910.1_hypothetical protein CDV31_012809 [Fusarium ambrosium]	.	.	0.673333	0	0	0	0	0.6	1.42	0	0	0	0	0	0	0	0	0
Am_Rn_152252	398	TKR68056.1_hypothetical protein L596_024101 [Steinernema carpocapsae]	.	IPR002035_von Willebrand factor, type A; IPR036465_von Willebrand factor A-like domain superfamily	0.403333	0	0	0	0	1.21	0	0	0	0	0	0	0	0	0	0
Am_Rn_152253	398	.	.	IPR000048_IQ motif, EF-hand binding site; IPR027417_P-loop containing nucleoside triphosphate hydrolase	0.516667	0	0	0	0	0.6	0.95	0	0	0	0	0	0	0	0	0
Am_Rn_152254	398	XP_035334545.1_glycosyl hydrolase family 38 [Colletotrichum scovillei] KAF4781542.1 glycosyl hydrolase family 38 [Colletotrichum scovillei] KAG7050443.1 glycoside hydrolase family 38 protein [Colletotrichum scovillei] KAG7069485.1 glycoside hydrolase family 38 protein [Colletotrichum scovillei] KAG7073431.1 glycoside hydrolase family 38 protein [Colletotrichum scovillei]	.	IPR015341_Glycoside hydrolase family 38, central domain; IPR028995_Glycoside hydrolase families 57/38, central domain superfamily	0	0	0.183333	0.23	0	0	0	0	0	0	0.55	0	0	0	0	0.69
Am_Rn_152255	398	XP_046133191.1_amino acid permease-domain-containing protein [Fusarium solani] KAH7264324.1 amino acid permease-domain-containing protein [Fusarium solani]	.	.	0.473333	0	0	0	0	0	1.42	0	0	0	0	0	0	0	0	0
Am_Rn_152256	398	.	.	.	0	0	0	0	0	0	0	0	0	0	0	0	0	0	0	0
Am_Rn_152257	398	XP_009520408.1_hypothetical protein PHYSODRAFT_465497, partial [Phytophthora sojae] EGZ25120.1 hypothetical protein PHYSODRAFT_465497, partial [Phytophthora sojae]	.	.	0.52	0	0	0	0.61	0	0.95	0	0	0	0	0	0	0	0	0
Am_Rn_152258	398	.	.	.	0	0.196667	0	0	0	0	0	0	0	0.59	0	0	0	0	0	0
Am_Rn_152259	398	.	.	.	0	0	0.553333	0	0	0	0	0	0	0	1.66	0	0	0	0	0
Am_Rn_152260	398	.	.	.	0	0	0.406667	0	0	0	0	0	0	0	0	0	1.22	0	0	0
Am_Rn_152261	398	XP_026287337.1_histone-lysine N-methyltransferase 2D-like isoform X3 [Frankliniella occidentalis]	.	IPR032104_Spaetzle; IPR029034_Cystine-knot cytokine	0	0	0.406667	0	0	0	0	0	0	0	0	0	1.22	0	0	0
Am_Rn_152262	398	GAU48233.1_hypothetical protein TSUD_184130 [Trifolium subterraneum]	.	.	0	0	0	0	0	0	0	0	0	0	0	0	0	0	0	0
Am_Rn_152263	398	KXH42336.1_ATPase [Colletotrichum nymphaeae SA-01]	.	.	0	0	0.81	0	0	0	0	0	0	0	0.55	0.66	1.22	0	0	0
Am_Rn_152264	398	WP_201790939.1_hypothetical protein, partial [Pseudomonas syringae]	AT4G05050.4_ubiquitin 11, GeneName=UBQ11	IPR029071_Ubiquitin-like domain superfamily; IPR000626_Ubiquitin-like domain; IPR019956_Ubiquitin domain	0	0	0	0.69	0	0	0	0	0	0	0	0	0	1.36	0.71	0
Am_Rn_152265	398	RYN15742.1_hypothetical protein AA0115_g12826 [Alternaria tenuissima] RYN66728.1 hypothetical protein AA0117_g11766 [Alternaria alternata] RYN73775.1 hypothetical protein AA0120_g12567 [Alternaria tenuissima] RYN89209.1 hypothetical protein AA0119_g11543 [Alternaria tenuissima] RYO05788.1 hypothetical protein AA0121_g12405 [Alternaria tenuissima]	.	.	0	0.26	0	0.463333	0	0	0	0	0.78	0	0	0	0	0.68	0.71	0
Am_Rn_152266	398	.	.	.	0	0.223333	0	0.453333	0	0	0	0.67	0	0	0	0	0	1.36	0	0
Am_Rn_152267	398	WP_202958987.1_DDE-type integrase/transposase/recombinase, partial [Solirubrobacter sp. CPCC 204708] MBE2321401.1 transposase family protein [Solirubrobacter sp. CPCC 204708]	.	.	0	0.42	0	0	0	0	0	0.67	0	0.59	0	0	0	0	0	0
Am_Rn_152268	398	XP_009525994.1_hypothetical protein PHYSODRAFT_300186 [Phytophthora sojae] EGZ16936.1 hypothetical protein PHYSODRAFT_300186 [Phytophthora sojae]	AT1G31970.1_DEA(D/H)-box RNA helicase family protein, GeneName=STRS1	IPR027417_P-loop containing nucleoside triphosphate hydrolase; IPR014001_Helicase superfamily 1/2, ATP-binding domain; IPR011545_DEAD/DEAH box helicase domain	0.356667	0	0	0	0	0.6	0.47	0	0	0	0	0	0	0	0	0
Am_Rn_152269	398	XP_009523408.1_hypothetical protein PHYSODRAFT_350602 [Phytophthora sojae] EGZ20691.1 hypothetical protein PHYSODRAFT_350602 [Phytophthora sojae]	.	IPR001709_Flavoprotein pyridine nucleotide cytochrome reductase; IPR001433_Oxidoreductase FAD/NAD(P)-binding; IPR039261_Ferredoxin-NADP reductase (FNR), nucleotide-binding domain	0.316667	0	0	0	0	0	0.95	0	0	0	0	0	0	0	0	0
Am_Rn_152270	398	.	.	.	0	0	0.606667	0	0	0	0	0	0	0	0	0	1.82	0	0	0
Am_Rn_152271	398	MCH79724.1_Ty3/gypsy retrotransposon protein [Trifolium medium]	.	.	0	0.196667	0	0	0	0	0	0	0	0.59	0	0	0	0	0	0
Am_Rn_152272	398	.	.	.	0	0	0.406667	0	0	0	0	0	0	0	0	0	1.22	0	0	0
Am_Rn_152273	398	.	.	.	0	0	0	0	0	0	0	0	0	0	0	0	0	0	0	0
Am_Rn_152274	398	XP_003054413.1_uncharacterized protein NECHADRAFT_90232 [Fusarium vanettenii 77-13-4] EEU48700.1 predicted protein [Fusarium vanettenii 77-13-4]	.	.	0.316667	0	0	0	0	0	0.95	0	0	0	0	0	0	0	0	0
Am_Rn_152275	398	.	.	.	0	0	0	0	0	0	0	0	0	0	0	0	0	0	0	0
Am_Rn_152276	398	XP_014656897.1_dihydrolipoyl dehydrogenase [Moesziomyces antarcticus] ETS62632.1 hypothetical protein PaG_03275 [Moesziomyces aphidis DSM 70725] GAC74752.1 dihydrolipoamide dehydrogenase [Moesziomyces antarcticus T-34] GAK65110.1 dihydrolipoyl dehydrogenase [Moesziomyces antarcticus] SPO45899.1 probable LPD1 - dihydrolipoamide dehydrogenase precursor [Moesziomyces antarcticus]	AT1G48030.1_mitochondrial lipoamide dehydrogenase 1, GeneName=mtLPD1	IPR016156_FAD/NAD-linked reductase, dimerisation domain superfamily; IPR004099_Pyridine nucleotide-disulphide oxidoreductase, dimerisation domain	0	0	0.553333	0	0	0	0	0	0	0	1.66	0	0	0	0	0
Am_Rn_152277	398	KAE8976786.1_hypothetical protein PR002_g25211 [Phytophthora rubi]	.	IPR008928_Six-hairpin glycosidase superfamily	0.316667	0	0	0	0	0	0.95	0	0	0	0	0	0	0	0	0
Am_Rn_152278	398	KAG7046631.1_hypothetical protein JMJ77_0014856 [Colletotrichum scovillei] KAG7066400.1 hypothetical protein JMJ76_0000261 [Colletotrichum scovillei]	.	.	0	0	0.37	0	0	0	0	0	0	0	1.11	0	0	0	0	0
Am_Rn_152279	398	XP_034252308.1_LOW QUALITY PROTEIN: plasma membrane calcium-transporting ATPase 2 [Thrips palmi]	AT3G22910.1_ATPase E1-E2 type family protein / haloacid dehalogenase-like hydrolase family protein	IPR023298_P-type ATPase, transmembrane domain superfamily; IPR006068_Cation-transporting P-type ATPase, C-terminal	0	0	0.406667	0	0	0	0	0	0	0	0	0	1.22	0	0	0
Am_Rn_152280	398	.	.	.	0	0	0	0.68	0	0	0	0	0	0	0	0	0	2.04	0	0
Am_Rn_152281	398	.	.	.	0.403333	0	0	0	0	1.21	0	0	0	0	0	0	0	0	0	0
Am_Rn_152282	398	KNE65393.1_hypothetical protein AMAG_11027 [Allomyces macrogynus ATCC 38327]	AT3G22230.1_Ribosomal L27e protein family	IPR008991_Translation protein SH3-like domain superfamily	0	0.223333	0	0.236667	0	0	0	0.67	0	0	0	0	0	0	0.71	0
Am_Rn_152283	398	.	.	.	0	0	0	0.453333	0	0	0	0	0	0	0	0	0	1.36	0	0
Am_Rn_152284	398	.	.	.	0.156667	0	0.22	0	0	0	0.47	0	0	0	0	0.66	0	0	0	0
Am_Rn_152285	398	.	.	.	0.36	0	0	0	0.61	0	0.47	0	0	0	0	0	0	0	0	0
Am_Rn_152286	398	ORY07628.1_proteasome subunit beta type-7 [Basidiobolus meristosporus CBS 931.73]	AT5G40580.1_20S proteasome beta subunit PBB2, GeneName=PBB2	IPR029055_Nucleophile aminohydrolases, N-terminal; IPR001353_Proteasome, subunit alpha/beta	0	0	0.203333	0.226667	0	0	0	0	0	0	0	0	0.61	0.68	0	0
Am_Rn_152287	398	CAB1114456.1_ABC [Ectocarpus sp. CCAP 1310/34]	AT2G41700.2_ATP-binding cassette A1, GeneName=ABCA1	IPR003439_ABC transporter-like, ATP-binding domain; IPR027417_P-loop containing nucleoside triphosphate hydrolase	0.2	0	0	0	0	0.6	0	0	0	0	0	0	0	0	0	0
Am_Rn_152288	398	KAE8749596.1_hypothetical protein FOCC_FOCC003584 [Frankliniella occidentalis]	.	IPR000873_AMP-dependent synthetase/ligase	0	0	0.403333	0	0	0	0	0	0	0	0.55	0.66	0	0	0	0
Am_Rn_152289	398	.	.	.	0	0	0	0.226667	0	0	0	0	0	0	0	0	0	0.68	0	0
Am_Rn_152290	398	QKF93844.1_ornithine decaroboxylase [Fadolivirus 1]	.	IPR002433_Ornithine decarboxylase; IPR000183_Ornithine/DAP/Arg decarboxylase; IPR022644_Orn/DAP/Arg decarboxylase 2, N-terminal; IPR029066_PLP-binding barrel	0	0	0.203333	0.23	0	0	0	0	0	0	0	0	0.61	0	0	0.69
Am_Rn_152291	398	POR39350.1_Homeobox protein 4 [Tolypocladium paradoxum]	.	.	0.356667	0	0	0	0	0.6	0.47	0	0	0	0	0	0	0	0	0
Am_Rn_152292	397	WP_152927885.1_ABC transporter permease, partial [Escherichia coli] MQI32287.1 hypothetical protein [Escherichia coli]	AT2G26910.1_pleiotropic drug resistance 4, GeneName=ABCG32	.	14.3067	15.66	10.1433	10.16	27.83	14.12	0.97	18.74	22.91	5.33	17.87	9.5	3.06	10.9	19.58	0
Am_Rn_152293	397	KEH23104.1_LCR-like protein [Medicago truncatula] RHN46357.1 hypothetical protein MtrunA17_Chr7g0241371 [Medicago truncatula]	.	.	0.57	0	21.5667	0.23	1.23	0	0.48	0	0	0	21.19	25.79	17.72	0	0	0.69
Am_Rn_152294	397	KAG5021019.1_hypothetical protein JHK87_016874 [Glycine soja]	AT1G05180.3_NAD(P)-binding Rossmann-fold superfamily protein, GeneName=AXR1	.	0	0.196667	0.186667	0	0	0	0	0	0	0.59	0.56	0	0	0	0	0
Am_Rn_152295	397	.	.	.	0	1.18	0	0.696667	0	0	0	0.22	0.86	2.46	0	0	0	0	0.71	1.38
Am_Rn_152296	397	.	.	.	0	2.59667	0	3.94667	0	0	0	2.68	1.57	3.54	0	0	0	2.73	4.28	4.83
Am_Rn_152297	397	.	.	.	0.363333	0	0	0.466667	0.61	0	0.48	0	0	0	0	0	0	0	0.71	0.69
Am_Rn_152298	397	KPA40598.1_f-type h+-transporting atpase subunit j [Fusarium langsethiae]	.	.	6.21333	0	0	0	0.61	1.82	16.21	0	0	0	0	0	0	0	0	0
Am_Rn_152299	397	.	.	.	0	0.196667	0	0	0	0	0	0	0	0.59	0	0	0	0	0	0
Am_Rn_152300	397	RDX88761.1_hypothetical protein CR513_29583, partial [Mucuna pruriens]	AT5G53820.1_Late embryogenesis abundant protein (LEA) family protein	.	0	0.783333	2.67333	0	0	0	0	0	2.35	0	6.14	0.66	1.22	0	0	0
Am_Rn_152301	397	.	.	.	0	0	0	0	0	0	0	0	0	0	0	0	0	0	0	0
Am_Rn_152302	397	.	.	.	0	0	0.61	0.173333	0	0	0	0	0	0	0.85	0.55	0.43	0.52	0	0
Am_Rn_152303	397	.	.	.	0.203333	0	0	0	0.61	0	0	0	0	0	0	0	0	0	0	0
Am_Rn_152304	397	RSL38341.1_hypothetical protein CEP53_014947 [Fusarium sp. AF-6]	.	.	2.22333	0	0	0	0	0	6.67	0	0	0	0	0	0	0	0	0
Am_Rn_152305	397	XP_003050042.1_uncharacterized protein NECHADRAFT_101608 [Fusarium vanettenii 77-13-4] EEU44329.1 hypothetical protein NECHADRAFT_101608 [Fusarium vanettenii 77-13-4]	.	.	1.51667	0	0	0	0	1.21	3.34	0	0	0	0	0	0	0	0	0
Am_Rn_152306	397	.	.	.	0	0	1.63	0	0	0	0	0	0	0	0	0	4.89	0	0	0
Am_Rn_152307	397	.	.	.	0	0	1.50333	0	0	0	0	0	0	0	3.9	0	0.61	0	0	0
Am_Rn_152308	397	.	.	.	0	0	0.93	0	0	0	0	0	0	0	2.79	0	0	0	0	0
Am_Rn_152309	397	.	.	.	0	0.643333	0.203333	0.69	0	0	0	1.34	0	0.59	0	0	0.61	0	0	2.07
Am_Rn_152310	397	XP_009533421.1_hypothetical protein PHYSODRAFT_355289 [Phytophthora sojae] EGZ10676.1 hypothetical protein PHYSODRAFT_355289 [Phytophthora sojae]	.	IPR020602_GTP cyclohydrolase I domain	1.47333	0	0	0	0	0.61	3.81	0	0	0	0	0	0	0	0	0
Am_Rn_152311	397	.	.	.	0	0	1.74333	0.46	0	0	0	0	0	0	0	4.62	0.61	0	0	1.38
Am_Rn_152312	397	.	.	.	0	0.68	0.22	0.226667	0	0	0	0.67	0.78	0.59	0	0.66	0	0.68	0	0
Am_Rn_152313	397	.	.	.	0	0	1.48667	0	0	0	0	0	0	0	4.46	0	0	0	0	0
Am_Rn_152314	397	.	.	.	0	0.523333	0.186667	0	0	0	0	0	1.57	0	0.56	0	0	0	0	0
Am_Rn_152315	397	.	.	.	0	0	0	0.463333	0	0	0	0	0	0	0	0	0	0.68	0.71	0
Am_Rn_152316	397	.	.	.	0	0.68	0	0.46	0	0	0	0.67	0.78	0.59	0	0	0	0	0	1.38
Am_Rn_152317	397	.	.	.	0.203333	1.36333	0	0	0.61	0	0	1.34	1.57	1.18	0	0	0	0	0	0
Am_Rn_152318	397	.	.	IPR008462_CsbD-like domain; IPR036629_YjbJ superfamily	0	0.223333	0	1.14667	0	0	0	0.67	0	0	0	0	0	0.68	0	2.76
Am_Rn_152319	397	.	.	.	0	0	1.55667	0	0	0	0	0	0	0	3.35	1.32	0	0	0	0
Am_Rn_152320	397	.	.	.	0	0.523333	0.743333	0	0	0	0	0	1.57	0	2.23	0	0	0	0	0
Am_Rn_152321	397	XP_046127962.1_uncharacterized protein B0J15DRAFT_514964 [Fusarium solani] KAH7247058.1 hypothetical protein B0J15DRAFT_514964 [Fusarium solani]	.	.	1.31667	0	0	0	0	0.61	3.34	0	0	0	0	0	0	0	0	0
Am_Rn_152322	397	.	.	.	0	0	0.44	0	0	0	0	0	0	0	0	1.32	0	0	0	0
Am_Rn_152323	397	EXF83063.1_hypothetical protein CFIO01_06235 [Colletotrichum fioriniae PJ7]	.	IPR002018_Carboxylesterase, type B; IPR029058_Alpha/Beta hydrolase fold	0	0	1.18333	0	0	0	0	0	0	0	2.23	1.32	0	0	0	0
Am_Rn_152324	397	GAY05198.1_Hypothetical protein PINS_013014 [Pythium insidiosum]	.	IPR007603_Choline transporter-like	1.11333	0	0	0	0	0	3.34	0	0	0	0	0	0	0	0	0
Am_Rn_152325	397	.	.	.	0	0	0	0	0	0	0	0	0	0	0	0	0	0	0	0
Am_Rn_152326	397	XP_026275569.1_uncharacterized protein LOC113204571 isoform X3 [Frankliniella occidentalis]	.	.	0	0	1.48667	0	0	0	0	0	0	0	4.46	0	0	0	0	0
Am_Rn_152327	397	.	.	.	0.203333	0	0	0.693333	0	0.61	0	0	0	0	0	0	0	1.37	0.71	0
Am_Rn_152328	397	XP_034244077.1_leishmanolysin-like peptidase [Thrips palmi]	.	.	0	0	1.11667	0	0	0	0	0	0	0	3.35	0	0	0	0	0
Am_Rn_152329	397	.	.	.	0.41	0.393333	0	0.683333	1.23	0	0	0	0	1.18	0	0	0	2.05	0	0
Am_Rn_152330	397	.	.	.	0	0	0	0.236667	0	0	0	0	0	0	0	0	0	0	0.71	0
Am_Rn_152331	397	XP_034246948.1_phenoloxidase 2-like [Thrips palmi]	.	IPR014756_Immunoglobulin E-set; IPR005203_Hemocyanin, C-terminal; IPR008922_Di-copper centre-containing domain superfamily; IPR000896_Hemocyanin/hexamerin middle domain	0	0	1.22333	0	0	0	0	0	0	0	0	0	3.67	0	0	0
Am_Rn_152332	397	.	.	.	0	0	0.83	0	0	0	0	0	0	0	0	0.66	1.83	0	0	0
Am_Rn_152333	397	KAA0874279.1_peroxidase [Enterobacter hormaechei]	AT4G21960.1_Peroxidase superfamily protein, GeneName=PRXR1	.	0	0.393333	0	0.686667	0	0	0	0	0	1.18	0	0	0	1.37	0	0.69
Am_Rn_152334	397	.	.	.	0	1.35	0	0	0	0	0	2.68	0.78	0.59	0	0	0	0	0	0
Am_Rn_152335	397	XP_022472749.1_chitin synthase [Colletotrichum orchidophilum] OHE95588.1 chitin synthase [Colletotrichum orchidophilum]	.	IPR004834_Fungal chitin synthase; IPR013616_Chitin synthase N-terminal	0	0	0.796667	0.69	0	0	0	0	0	0	1.12	0.66	0.61	0	0	2.07
Am_Rn_152336	397	KAE8752142.1_hypothetical protein FOCC_FOCC000935 [Frankliniella occidentalis]	.	.	0	0	0.996667	0	0	0	0	0	0	0	1.67	1.32	0	0	0	0
Am_Rn_152337	397	.	.	.	0.613333	0	0	0	1.84	0	0	0	0	0	0	0	0	0	0	0
Am_Rn_152338	397	KAE8897152.1_Tryptophan--tRNA ligase, cytoplasmic [Phytophthora fragariae] KAE8948013.1 Tryptophan--tRNA ligase, cytoplasmic [Phytophthora fragariae] KAE9027457.1 Tryptophan--tRNA ligase, cytoplasmic [Phytophthora fragariae] KAE9114789.1 Tryptophan--tRNA ligase, cytoplasmic [Phytophthora fragariae] KAE9136499.1 Tryptophan--tRNA ligase, cytoplasmic [Phytophthora fragariae]	AT3G04600.1_Nucleotidylyl transferase superfamily protein	IPR002306_Tryptophan-tRNA ligase	0.93	0	0	0	1.84	0	0.95	0	0	0	0	0	0	0	0	0
Am_Rn_152339	397	XP_026276646.1_lysM and putative peptidoglycan-binding domain-containing protein 2 [Frankliniella occidentalis] KAE8746472.1 hypothetical protein FOCC_FOCC006837 [Frankliniella occidentalis]	.	IPR036779_LysM domain superfamily; IPR018392_LysM domain	0	0	1.18333	0	0	0	0	0	0	0	1.67	0.66	1.22	0	0	0
Am_Rn_152340	397	.	.	.	0	0	1.55667	0	0	0	0	0	0	0	2.23	0	2.44	0	0	0
Am_Rn_152341	397	.	.	.	0.363333	0.456667	0	0.236667	0	0.61	0.48	0	0.78	0.59	0	0	0	0	0.71	0
Am_Rn_152342	397	XP_035335086.1_uncharacterized protein HER10_EVM0007459 [Colletotrichum scovillei] KAF4782083.1 hypothetical protein HER10_EVM0007459 [Colletotrichum scovillei] KAG7050177.1 putative endonuclease LCL3 [Colletotrichum scovillei] KAG7069215.1 putative endonuclease LCL3 [Colletotrichum scovillei] KAG7073169.1 putative endonuclease LCL3 [Colletotrichum scovillei]	.	IPR016071_Staphylococcal nuclease (SNase-like), OB-fold; IPR035437_SNase-like, OB-fold superfamily	0	0	1	0	0	0	0	0	0	0	1.12	0.66	1.22	0	0	0
Am_Rn_152343	397	.	.	.	0	0	1.48667	0	0	0	0	0	0	0	4.46	0	0	0	0	0
Am_Rn_152344	397	KXH52315.1_methyltransferase domain-containing protein [Colletotrichum nymphaeae SA-01]	.	.	0	0	1.35333	0	0	0	0	0	0	0	2.23	0	1.83	0	0	0
Am_Rn_152345	397	XP_026283941.1_mitochondrial thiamine pyrophosphate carrier-like [Frankliniella occidentalis]	AT4G32400.1_Mitochondrial substrate carrier family protein, GeneName=SHS1	IPR002067_Mitochondrial carrier protein; IPR018108_Mitochondrial substrate/solute carrier; IPR023395_Mitochondrial carrier domain superfamily	0	0	0.93	0	0	0	0	0	0	0	2.79	0	0	0	0	0
Am_Rn_152346	397	.	.	.	0	0	0.186667	0	0	0	0	0	0	0	0.56	0	0	0	0	0
Am_Rn_152347	397	.	.	.	0	0	0.22	0	0	0	0	0	0	0	0	0.66	0	0	0	0
Am_Rn_152348	397	XP_003053567.1_uncharacterized protein NECHADRAFT_57415 [Fusarium vanettenii 77-13-4] EEU47854.1 predicted protein [Fusarium vanettenii 77-13-4]	AT3G18190.1_TCP-1/cpn60 chaperonin family protein	.	1.27	0	0	0	0	0	3.81	0	0	0	0	0	0	0	0	0
Am_Rn_152349	397	.	.	.	0	0.26	0	0	0	0	0	0	0.78	0	0	0	0	0	0	0
Am_Rn_152350	397	.	.	.	0	0	1.11667	0	0	0	0	0	0	0	3.35	0	0	0	0	0
Am_Rn_152351	397	XP_035329678.1_transcription initiation factor TFIID 23-30kDa subunit [Colletotrichum scovillei] KXH36588.1 transcription initiation factor TFIID 23-30kDa subunit [Colletotrichum nymphaeae SA-01] KXH41132.1 transcription initiation factor TFIID 23-30kDa subunit [Colletotrichum simmondsii] KXH63332.1 transcription initiation factor TFIID 23-30kDa subunit [Colletotrichum salicis] KAF4776675.1 trans…	AT4G31720.3_TBP-associated factor II 15, GeneName=TAFII15	IPR003923_Transcription initiation factor TFIID, 23-30kDa subunit	0	0	0.98	0.46	0	0	0	0	0	0	1.67	0.66	0.61	0	0	1.38
Am_Rn_152352	397	KAE8751151.1_hypothetical protein FOCC_FOCC002235 [Frankliniella occidentalis]	.	.	0	0	1.33667	0	0	0	0	0	0	0	3.35	0.66	0	0	0	0
Am_Rn_152353	397	KAF4959742.1_hypothetical protein FGADI_1516 [Fusarium gaditjirri]	.	.	1.42667	0	0	0	3.07	1.21	0	0	0	0	0	0	0	0	0	0
Am_Rn_152354	397	ROT72578.1_adenine nucleotide translocase [Penaeus vannamei]	AT5G56450.1_Mitochondrial substrate carrier family protein, GeneName=PM-ANT	IPR018108_Mitochondrial substrate/solute carrier; IPR023395_Mitochondrial carrier domain superfamily	0	0	0	0.683333	0	0	0	0	0	0	0	0	0	2.05	0	0
Am_Rn_152355	397	KXH53882.1_hypothetical protein CNYM01_06207 [Colletotrichum nymphaeae SA-01]	.	.	0	0.196667	0.963333	0	0	0	0	0	0	0.59	1.67	0	1.22	0	0	0
Am_Rn_152356	397	EXF75808.1_Got1-like family protein [Colletotrichum fioriniae PJ7]	.	.	0	0	1.40333	0	0	0	0	0	0	0	1.67	1.32	1.22	0	0	0
Am_Rn_152357	397	XP_035336375.1_WD domain-containing protein [Colletotrichum scovillei] KAF4783372.1 WD domain-containing protein [Colletotrichum scovillei] KAG7051370.1 polyadenylation factor subunit 2 [Colletotrichum scovillei] KAG7070407.1 polyadenylation factor subunit 2 [Colletotrichum scovillei] KAG7078620.1 polyadenylation factor subunit 2 [Colletotrichum scovillei]	.	.	0	0	1.18333	0	0	0	0	0	0	0	2.23	1.32	0	0	0	0
Am_Rn_152358	397	.	.	.	0	0	0	0	0	0	0	0	0	0	0	0	0	0	0	0
Am_Rn_152359	397	PNY02741.1_retrovirus-related Pol polyprotein from transposon TNT 1-94, partial [Trifolium pratense]	.	.	0	0.223333	0.22	0.23	0	0	0	0.67	0	0	0	0.66	0	0	0	0.69
Am_Rn_152360	397	XP_046137385.1_zinc-finger of mitochondrial splicing suppressor 51-domain-containing protein [Fusarium solani] KAH7272768.1 zinc-finger of mitochondrial splicing suppressor 51-domain-containing protein [Fusarium solani]	.	IPR032717_Mitochondrial splicing suppressor 51, zinc-finger	1.11333	0	0	0	0	0	3.34	0	0	0	0	0	0	0	0	0
Am_Rn_152361	397	.	.	.	0.203333	0.446667	0.203333	0	0.61	0	0	1.34	0	0	0	0	0.61	0	0	0
Am_Rn_152362	397	RSL96713.1_hypothetical protein CDV31_013365 [Fusarium ambrosium] RTE77848.1 hypothetical protein BHE90_007655 [Fusarium euwallaceae]	.	IPR004841_Amino acid permease/ SLC12A domain	1.22	0	0	0	1.23	2.43	0	0	0	0	0	0	0	0	0	0
Am_Rn_152363	397	AFK36338.1_unknown [Medicago truncatula]	AT3G57290.1_eukaryotic translation initiation factor 3E, GeneName=EIF3E	.	0	0	0	0	0	0	0	0	0	0	0	0	0	0	0	0
Am_Rn_152364	397	.	.	.	0	0	0.93	0	0	0	0	0	0	0	2.79	0	0	0	0	0
Am_Rn_152365	397	PNX72103.1_60S ribosomal protein l23, partial [Trifolium pratense]	.	.	0	0	0	0	0	0	0	0	0	0	0	0	0	0	0	0
Am_Rn_152366	397	XP_030377097.1_heterogeneous nuclear ribonucleoprotein 27C [Scaptodrosophila lebanonensis]	AT4G14300.2_RNA-binding (RRM/RBD/RNP motifs) family protein	IPR000504_RNA recognition motif domain; IPR035979_RNA-binding domain superfamily	0	0	1.3	0	0	0	0	0	0	0	3.9	0	0	0	0	0
Am_Rn_152367	397	XP_003042548.1_uncharacterized protein NECHADRAFT_61535 [Fusarium vanettenii 77-13-4] EEU36835.1 hypothetical protein NECHADRAFT_61535 [Fusarium vanettenii 77-13-4]	.	IPR013131_Mannitol dehydrogenase, N-terminal; IPR036291_NAD(P)-binding domain superfamily	0.793333	0	0	0	0	0	2.38	0	0	0	0	0	0	0	0	0
Am_Rn_152368	397	.	.	.	0	0.706667	0	0	0	0	0	1.34	0.78	0	0	0	0	0	0	0
Am_Rn_152369	397	RSL92968.1_hypothetical protein CEP52_013535 [Fusarium sp. AF-4]	.	.	0.953333	0	0	0	0	0	2.86	0	0	0	0	0	0	0	0	0
Am_Rn_152370	397	.	.	.	0.613333	0.523333	0	0	1.84	0	0	0	1.57	0	0	0	0	0	0	0
Am_Rn_152371	397	XP_026290672.1_receptor-mediated endocytosis protein 6 homolog [Frankliniella occidentalis]	.	.	0	0.196667	0.76	0	0	0	0	0	0	0.59	1.67	0	0.61	0	0	0
Am_Rn_152372	397	EXF85936.1_hypothetical protein CFIO01_05984 [Colletotrichum fioriniae PJ7]	.	IPR036188_FAD/NAD(P)-binding domain superfamily; IPR023753_FAD/NAD(P)-binding domain	0.203333	0	0.796667	0	0	0.61	0	0	0	0	0.56	0	1.83	0	0	0
Am_Rn_152373	397	KAH0865411.1_hypothetical protein HID58_082622 [Brassica napus]	AT3G60190.1_DYNAMIN-like 1E, GeneName=DL1E	.	0	0	0.556667	0	0	0	0	0	0	0	1.67	0	0	0	0	0
Am_Rn_152374	397	.	.	.	1.16	0.26	0	0	0	0.61	2.87	0	0.78	0	0	0	0	0	0	0
Am_Rn_152375	397	XP_035338278.1_carboxymuconolactone decarboxylase [Colletotrichum scovillei] KAF4785275.1 carboxymuconolactone decarboxylase [Colletotrichum scovillei]	.	.	0	0	1.15	0	0	0	0	0	0	0	2.79	0.66	0	0	0	0
Am_Rn_152376	397	.	.	.	0	0	0.576667	0.226667	0	0	0	0	0	0	1.12	0	0.61	0.68	0	0
Am_Rn_152377	397	.	.	.	0	0.72	0	0	0	0	0	0	1.57	0.59	0	0	0	0	0	0
Am_Rn_152378	397	XP_046124260.1_nucleoside phosphorylase domain-containing protein [Fusarium solani] KAH7232027.1 nucleoside phosphorylase domain-containing protein [Fusarium solani]	.	IPR035994_Nucleoside phosphorylase superfamily; IPR000845_Nucleoside phosphorylase domain	0.953333	0	0	0	0	0	2.86	0	0	0	0	0	0	0	0	0
Am_Rn_152379	397	.	.	.	0	0.643333	0	0	0	0	0	1.34	0	0.59	0	0	0	0	0	0
Am_Rn_152380	397	XP_026289208.1_coiled-coil domain-containing protein 186-like isoform X2 [Frankliniella occidentalis]	.	.	0	0	0.743333	0	0	0	0	0	0	0	2.23	0	0	0	0	0
Am_Rn_152381	397	.	.	.	0	0	0.203333	0.236667	0	0	0	0	0	0	0	0	0.61	0	0.71	0
Am_Rn_152382	397	.	.	.	0	0	0.576667	0	0	0	0	0	0	0	1.12	0	0.61	0	0	0
Am_Rn_152383	397	.	.	.	0	0.223333	0.186667	0	0	0	0	0.67	0	0	0.56	0	0	0	0	0
Am_Rn_152384	397	CAB5374830.1_unnamed protein product [Rhizophagus irregularis]	.	.	0	0	0	0	0	0	0	0	0	0	0	0	0	0	0	0
Am_Rn_152385	397	XP_012570900.2_uncharacterized protein LOC101503205 [Cicer arietinum]	.	.	0	0	0	0	0	0	0	0	0	0	0	0	0	0	0	0
Am_Rn_152386	397	.	.	.	0	0.483333	0.22	0.236667	0	0	0	0.67	0.78	0	0	0.66	0	0	0.71	0
Am_Rn_152387	397	KAH1214300.1_Serine/arginine-rich SC35-like splicing factor SCL30A [Glycine max]	.	.	0.773333	0	0	0	1.84	0	0.48	0	0	0	0	0	0	0	0	0
Am_Rn_152388	397	RSL97422.1_FACT complex subunit POB3 [Fusarium sp. AF-4]	.	.	0.636667	0	0	0	0	0	1.91	0	0	0	0	0	0	0	0	0
Am_Rn_152389	397	.	.	.	0.203333	0	0.93	0	0	0.61	0	0	0	0	2.79	0	0	0	0	0
Am_Rn_152390	397	XP_046135333.1_heterokaryon incompatibility protein-domain-containing protein [Fusarium solani] KAH7268763.1 heterokaryon incompatibility protein-domain-containing protein [Fusarium solani]	.	.	1.04	0	0	0	0	1.21	1.91	0	0	0	0	0	0	0	0	0
Am_Rn_152391	397	MCH82949.1_retrovirus-related Pol polyprotein from transposon TNT 1-94 [Trifolium medium]	.	.	0.203333	0.223333	0	0	0.61	0	0	0.67	0	0	0	0	0	0	0	0
Am_Rn_152392	397	XP_026272056.1_uncharacterized protein LOC113202164 isoform X2 [Frankliniella occidentalis]	.	.	0	0	0.373333	0	0	0	0	0	0	0	1.12	0	0	0	0	0
Am_Rn_152393	397	PNX83603.1_hypothetical protein L195_g039647, partial [Trifolium pratense]	.	.	0.403333	0	0	0	0	1.21	0	0	0	0	0	0	0	0	0	0
Am_Rn_152394	397	RYR02080.1_hypothetical protein Ahy_B06g080918 [Arachis hypogaea]	.	.	0	0.783333	0.44	0	0	0	0	0	2.35	0	0	1.32	0	0	0	0
Am_Rn_152395	397	.	.	.	0	0.746667	0	0	0	0	0	0.67	1.57	0	0	0	0	0	0	0
Am_Rn_152396	397	.	.	.	0.203333	0	0.406667	0	0	0.61	0	0	0	0	0	0	1.22	0	0	0
Am_Rn_152397	397	KAE8746538.1_hypothetical protein FOCC_FOCC006772 [Frankliniella occidentalis]	.	.	0	0.26	0.556667	0	0	0	0	0	0.78	0	1.67	0	0	0	0	0
Am_Rn_152398	397	.	.	.	0	0	0.846667	0	0	0	0	0	0	0	0.56	1.98	0	0	0	0
Am_Rn_152399	397	KAF4301948.1_Cytochrome P450 [Botryosphaeria dothidea] KAF4305112.1 Cytochrome P450 [Botryosphaeria dothidea]	.	.	0	0	0.93	0	0	0	0	0	0	0	2.79	0	0	0	0	0
Am_Rn_152400	397	XP_003049870.1_uncharacterized protein NECHADRAFT_30478 [Fusarium vanettenii 77-13-4] XP_046129549.1 Mss4-like protein [Fusarium solani] EEU44157.1 predicted protein [Fusarium vanettenii 77-13-4] KAH7250525.1 Mss4-like protein [Fusarium solani]	.	IPR006913_CENP-V/GFA domain; IPR011057_Mss4-like superfamily	0.793333	0	0	0	0	0	2.38	0	0	0	0	0	0	0	0	0
Am_Rn_152401	397	.	.	.	0.16	0	0.796667	0	0	0	0.48	0	0	0	1.12	0.66	0.61	0	0	0
Am_Rn_152402	397	KAE8739504.1_hypothetical protein FOCC_FOCC014999 [Frankliniella occidentalis]	AT2G18730.1_diacylglycerol kinase 3, GeneName=DGK3	IPR016064_NAD kinase/diacylglycerol kinase-like domain superfamily; IPR000756_Diacylglycerol kinase, accessory domain	0	0	0.556667	0	0	0	0	0	0	0	1.67	0	0	0	0	0
Am_Rn_152403	397	XP_026275351.1_protein tramtrack, beta isoform-like [Frankliniella occidentalis] XP_026275352.1 protein tramtrack, beta isoform-like [Frankliniella occidentalis] XP_026275353.1 protein tramtrack, beta isoform-like [Frankliniella occidentalis]	.	.	0	0	0.963333	0	0	0	0	0	0	0	1.67	0	1.22	0	0	0
Am_Rn_152404	397	XP_003047944.1_uncharacterized protein NECHADRAFT_93246 [Fusarium vanettenii 77-13-4] EEU42231.1 hypothetical protein NECHADRAFT_93246 [Fusarium vanettenii 77-13-4]	.	.	0.636667	0	0	0	0	0	1.91	0	0	0	0	0	0	0	0	0
Am_Rn_152405	397	XP_026283478.1_integrator complex subunit 4 [Frankliniella occidentalis]	.	.	0	0.196667	0.796667	0	0	0	0	0	0	0.59	0.56	0	1.83	0	0	0
Am_Rn_152406	397	.	.	.	0.406667	0	0	0.23	0.61	0.61	0	0	0	0	0	0	0	0	0	0.69
Am_Rn_152407	397	RYR13322.1_hypothetical protein Ahy_B04g070381 isoform B [Arachis hypogaea]	AT2G13980.1_Polynucleotidyl transferase, ribonuclease H-like superfamily protein	IPR012337_Ribonuclease H-like superfamily; IPR002156_Ribonuclease H domain	0.203333	0.68	0.423333	0	0.61	0	0	0.67	0.78	0.59	0	0.66	0.61	0	0	0
Am_Rn_152408	397	KAE8972564.1_hypothetical protein PR002_g26477 [Phytophthora rubi] KAE8973880.1 hypothetical protein PR001_g26176 [Phytophthora rubi] KAE9282203.1 hypothetical protein PR003_g27468 [Phytophthora rubi]	.	.	0.84	0	0	0	0.61	0	1.91	0	0	0	0	0	0	0	0	0
Am_Rn_152409	397	KAE8744340.1_hypothetical protein FOCC_FOCC009063 [Frankliniella occidentalis]	AT3G04530.1_phosphoenolpyruvate carboxylase kinase 2, GeneName=PPCK2	IPR000719_Protein kinase domain; IPR011009_Protein kinase-like domain superfamily	0	0	0.983333	0	0	0	0	0	0	0	1.12	0	1.83	0	0	0
Am_Rn_152410	397	KAE8737392.1_hypothetical protein FOCC_FOCC017145 [Frankliniella occidentalis]	.	IPR036179_Immunoglobulin-like domain superfamily	0	0	0.846667	0	0	0	0	0	0	0	0.56	1.98	0	0	0	0
Am_Rn_152411	397	.	.	.	0.68	0	0	0	0.61	0	1.43	0	0	0	0	0	0	0	0	0
Am_Rn_152412	397	XP_039501412.1_RNA-binding protein cabeza-like [Drosophila santomea]	.	IPR001876_Zinc finger, RanBP2-type; IPR036443_Zinc finger, RanBP2-type superfamily	0	0	0.93	0	0	0	0	0	0	0	2.79	0	0	0	0	0
Am_Rn_152413	397	KXH62612.1_hypothetical protein CNYM01_02815 [Colletotrichum nymphaeae SA-01]	.	.	0	0	0.963333	0	0	0	0	0	0	0	1.67	0	1.22	0	0	0
Am_Rn_152414	397	.	.	.	0	0	0	0	0	0	0	0	0	0	0	0	0	0	0	0
Am_Rn_152415	397	.	.	.	0	0.42	0.186667	0.456667	0	0	0	0.67	0	0.59	0.56	0	0	1.37	0	0
Am_Rn_152416	397	XP_046136809.1_putative histidine kinase HHK2p [Fusarium solani] KAH7272192.1 putative histidine kinase HHK2p [Fusarium solani]	.	.	0.953333	0	0	0	0	0	2.86	0	0	0	0	0	0	0	0	0
Am_Rn_152417	397	.	.	.	0.476667	0	0.22	0	0	0	1.43	0	0	0	0	0.66	0	0	0	0
Am_Rn_152418	397	XP_004350707.1_hypothetical protein DFA_11760 [Cavenderia fasciculata] EGG13999.1 hypothetical protein DFA_11760 [Cavenderia fasciculata]	.	.	0	0	0	0	0	0	0	0	0	0	0	0	0	0	0	0
Am_Rn_152419	397	CCF46776.1_SH3 domain-containing protein [Colletotrichum higginsianum]	.	.	0	0	0.186667	0	0	0	0	0	0	0	0.56	0	0	0	0	0
Am_Rn_152420	397	RHN71717.1_putative ribonuclease H-like domain, reverse transcriptase zinc-binding domain-containing protein [Medicago truncatula]	.	.	0	0	0	0	0	0	0	0	0	0	0	0	0	0	0	0
Am_Rn_152421	397	XP_026277452.1_uncharacterized protein LOC113205883 [Frankliniella occidentalis]	.	.	0	0	0.963333	0	0	0	0	0	0	0	1.67	0	1.22	0	0	0
Am_Rn_152422	397	AEN19442.1_eukaryotic translation initiation factor 5, partial [Drosophila americana]	.	.	0	0	0.556667	0	0	0	0	0	0	0	1.67	0	0	0	0	0
Am_Rn_152423	397	KAH8417069.1_hypothetical protein KR222_002567, partial [Zaprionus bogoriensis]	.	.	0	0	0.743333	0	0	0	0	0	0	0	2.23	0	0	0	0	0
Am_Rn_152424	397	BAT74670.1_hypothetical protein VIGAN_01238600, partial [Vigna angularis var. angularis] BAT90082.1 hypothetical protein VIGAN_06125500, partial [Vigna angularis var. angularis]	AT4G23160.3_cysteine-rich RECEPTOR-like kinase, GeneName=CRK8	.	0	0	0	0	0	0	0	0	0	0	0	0	0	0	0	0
Am_Rn_152425	397	KAF4307670.1_Sodium/calcium exchanger membrane region [Botryosphaeria dothidea]	.	.	0	0	0.93	0	0	0	0	0	0	0	2.79	0	0	0	0	0
Am_Rn_152426	397	.	.	.	0	0	0.946667	0	0	0	0	0	0	0	2.23	0	0.61	0	0	0
Am_Rn_152427	397	XP_009513813.1_hypothetical protein PHYSODRAFT_551841 [Phytophthora sojae] EGZ26538.1 hypothetical protein PHYSODRAFT_551841 [Phytophthora sojae]	.	IPR005024_Snf7 family	0.996667	0	0	0	0	0.61	2.38	0	0	0	0	0	0	0	0	0
Am_Rn_152428	397	.	.	.	0	0.26	0	0.226667	0	0	0	0	0.78	0	0	0	0	0.68	0	0
Am_Rn_152429	397	KYP73953.1_Transposon Ty3-I Gag-Pol polyprotein, partial [Cajanus cajan]	.	.	0.726667	0	0	0	1.23	0	0.95	0	0	0	0	0	0	0	0	0
Am_Rn_152430	397	.	.	.	0	0	0.743333	0	0	0	0	0	0	0	2.23	0	0	0	0	0
Am_Rn_152431	397	MCH99465.1_helicase-like protein [Trifolium medium]	.	.	0.613333	0.223333	0	0	1.23	0.61	0	0.67	0	0	0	0	0	0	0	0
Am_Rn_152432	397	KHN75269.1_60S ribosomal protein L28 [Toxocara canis]	.	IPR029004_Ribosomal L28e/Mak16	1.01	0	0	0	0	3.03	0	0	0	0	0	0	0	0	0	0
Am_Rn_152433	397	XP_003050894.1_uncharacterized protein NECHADRAFT_40822 [Fusarium vanettenii 77-13-4] EEU45181.1 hypothetical protein NECHADRAFT_40822 [Fusarium vanettenii 77-13-4]	.	.	0.793333	0	0	0	0	0	2.38	0	0	0	0	0	0	0	0	0
Am_Rn_152434	397	EXF81590.1_Sas10/Utp3/C1D family protein [Colletotrichum fioriniae PJ7]	.	.	0	0	1.03333	0	0	0	0	0	0	0	0	0.66	2.44	0	0	0
Am_Rn_152435	397	.	.	.	0	0	0	0	0	0	0	0	0	0	0	0	0	0	0	0
Am_Rn_152436	397	XP_036586092.1_aldehyde dehydrogenase [Colletotrichum truncatum] KAF6796283.1 aldehyde dehydrogenase [Colletotrichum truncatum]	AT3G48000.1_aldehyde dehydrogenase 2B4, GeneName=ALDH2B4	IPR016161_Aldehyde/histidinol dehydrogenase; IPR015590_Aldehyde dehydrogenase domain	0	0	0.66	0	0	0	0	0	0	0	0	1.98	0	0	0	0
Am_Rn_152437	397	KAE9555767.1_hypothetical protein FO519_000981 [Halicephalobus sp. NKZ332]	.	.	1.21333	0	0	0	0	3.64	0	0	0	0	0	0	0	0	0	0
Am_Rn_152438	397	GAU17014.1_hypothetical protein TSUD_37720 [Trifolium subterraneum]	.	.	0.316667	0.223333	0	0	0	0	0.95	0.67	0	0	0	0	0	0	0	0
Am_Rn_152439	397	ORY59445.1_hypothetical protein BCR35DRAFT_201028 [Leucosporidium creatinivorum]	.	.	0	0	0	1.14	0	0	0	0	0	0	0	0	0	2.73	0	0.69
Am_Rn_152440	397	KAF2155652.1_class II peroxidase [Myriangium duriaei CBS 260.36]	AT4G35000.1_ascorbate peroxidase 3, GeneName=APX3	IPR010255_Haem peroxidase superfamily; IPR002016_Haem peroxidase	0	0	0	0.693333	0	0	0	0	0	0	0	0	0	1.37	0.71	0
Am_Rn_152441	397	EXF77736.1_chorismate mutase [Colletotrichum fioriniae PJ7] KXH31934.1 chorismate mutase [Colletotrichum simmondsii] KXH61006.1 chorismate mutase [Colletotrichum nymphaeae SA-01]	AT3G29200.1_chorismate mutase 1, GeneName=CM1	IPR008238_Chorismate mutase, AroQ class, eukaryotic type; IPR036263_Chorismate mutase type II superfamily	0	0	0.556667	0	0	0	0	0	0	0	1.67	0	0	0	0	0
Am_Rn_152442	397	KXH46221.1_hypothetical protein CNYM01_05018 [Colletotrichum nymphaeae SA-01]	.	.	0	0	0.743333	0	0	0	0	0	0	0	2.23	0	0	0	0	0
Am_Rn_152443	397	.	.	.	0	0.523333	0.186667	0	0	0	0	0	1.57	0	0.56	0	0	0	0	0
Am_Rn_152444	397	XP_003047557.1_uncharacterized protein NECHADRAFT_96840 [Fusarium vanettenii 77-13-4] EEU41844.1 predicted protein [Fusarium vanettenii 77-13-4]	.	.	0.316667	0	0	0	0	0	0.95	0	0	0	0	0	0	0	0	0
Am_Rn_152445	397	KAG1709059.1_Ubiquitin-conjugating enzyme E2 15 [Phytophthora capsici]	AT3G46460.3_ubiquitin-conjugating enzyme 13, GeneName=UBC13	.	0.813333	0	0	0	1.23	1.21	0	0	0	0	0	0	0	0	0	0
Am_Rn_152446	397	XP_006590107.1_uncharacterized protein LOC100814627 [Glycine max]	.	.	0	0	0.373333	0	0	0	0	0	0	0	1.12	0	0	0	0	0
Am_Rn_152447	397	KAH7731043.1_CRE-EGL-21 protein [Aphelenchus avenae]	AT1G71696.2_carboxypeptidase D, GeneName=SOL1	IPR000834_Peptidase M14, carboxypeptidase A	1.01	0	0	0	0	3.03	0	0	0	0	0	0	0	0	0	0
Am_Rn_152448	397	.	.	.	0	0	0	0	0	0	0	0	0	0	0	0	0	0	0	0
Am_Rn_152449	397	PRP89276.1_hypothetical protein PROFUN_02150 [Planoprotostelium fungivorum]	.	IPR004045_Glutathione S-transferase, N-terminal; IPR004046_Glutathione S-transferase, C-terminal; IPR036249_Thioredoxin-like superfamily; IPR036282_Glutathione S-transferase, C-terminal domain superfamily	0	0	0	0	0	0	0	0	0	0	0	0	0	0	0	0
Am_Rn_152450	397	.	.	.	0	0	0	0	0	0	0	0	0	0	0	0	0	0	0	0
Am_Rn_152451	397	.	.	.	0	0	0.556667	0	0	0	0	0	0	0	1.67	0	0	0	0	0
Am_Rn_152452	397	KXH26685.1_DnaJ domain-containing protein [Colletotrichum simmondsii]	.	IPR011990_Tetratricopeptide-like helical domain superfamily; IPR019734_Tetratricopeptide repeat	0.203333	0	0.626667	0	0	0.61	0	0	0	0	0.56	1.32	0	0	0	0
Am_Rn_152453	397	KYP67727.1_Transposon Ty3-I Gag-Pol polyprotein [Cajanus cajan] KYP67728.1 Transposon Ty3-I Gag-Pol polyprotein [Cajanus cajan] KYP67730.1 Transposon Ty3-I Gag-Pol polyprotein [Cajanus cajan]	.	.	0	0	1.03333	0	0	0	0	0	0	0	1.12	1.98	0	0	0	0
Am_Rn_152454	397	.	.	.	0.476667	0	0	0	0	0	1.43	0	0	0	0	0	0	0	0	0
Am_Rn_152455	397	.	.	.	0.203333	0	0.406667	0	0.61	0	0	0	0	0	0	0	1.22	0	0	0
Am_Rn_152456	397	ORX52773.1_14-3-3 family protein epsilon [Hesseltinella vesiculosa]	AT1G35160.1_GF14 protein phi chain, GeneName=GF14 PHI	IPR023410_14-3-3 domain; IPR000308_14-3-3 protein; IPR036815_14-3-3 domain superfamily	0	0.643333	0	0	0	0	0	1.34	0	0.59	0	0	0	0	0	0
Am_Rn_152457	397	XP_026293359.1_nesprin-2-like [Frankliniella occidentalis]	.	.	0	0	0.776667	0	0	0	0	0	0	0	1.67	0.66	0	0	0	0
Am_Rn_152458	397	KAE8911105.1_hypothetical protein PF003_g5350 [Phytophthora fragariae] KAE8990996.1 hypothetical protein PR002_g20988 [Phytophthora rubi] KAE8948795.1 hypothetical protein PF009_g1644 [Phytophthora fragariae] KAE8994700.1 hypothetical protein PR001_g20327 [Phytophthora rubi] KAE9029628.1 hypothetical protein PF011_g971 [Phytophthora fragariae]	.	.	0.72	0	0	0	0	1.21	0.95	0	0	0	0	0	0	0	0	0
Am_Rn_152459	397	KEH18787.1_hypothetical protein MTR_8g028495 [Medicago truncatula]	.	.	0.203333	0.26	0.186667	0	0	0.61	0	0	0.78	0	0.56	0	0	0	0	0
Am_Rn_152460	397	.	.	.	0	0.26	0.203333	0	0	0	0	0	0.78	0	0	0	0.61	0	0	0
Am_Rn_152461	397	GAU29197.1_hypothetical protein TSUD_361880 [Trifolium subterraneum]	AT3G48750.1_cell division control 2, GeneName=CDC2	.	0	0	0	0	0	0	0	0	0	0	0	0	0	0	0	0
Am_Rn_152462	397	GAU38301.1_hypothetical protein TSUD_157860 [Trifolium subterraneum]	.	.	0	0	0.22	0.23	0	0	0	0	0	0	0	0.66	0	0	0	0.69
Am_Rn_152463	397	XP_021875270.1_ribosomal L27e protein family-domain-containing protein [Lobosporangium transversale] ORY94328.1 ribosomal L27e protein family-domain-containing protein [Lobosporangium transversale]	AT4G15000.2_Ribosomal L27e protein family	IPR001141_Ribosomal protein L27e; IPR008991_Translation protein SH3-like domain superfamily	0.606667	0.223333	0	0	0	1.82	0	0.67	0	0	0	0	0	0	0	0
Am_Rn_152464	397	TMW58743.1_hypothetical protein Poli38472_010302 [Pythium oligandrum] TMW60981.1 hypothetical protein Poli38472_014844 [Pythium oligandrum]	.	IPR006139_D-isomer specific 2-hydroxyacid dehydrogenase, catalytic domain	0.68	0	0	0	0.61	0	1.43	0	0	0	0	0	0	0	0	0
Am_Rn_152465	397	.	.	.	0	0	0.743333	0	0	0	0	0	0	0	2.23	0	0	0	0	0
Am_Rn_152466	397	.	.	.	0	0	0	0	0	0	0	0	0	0	0	0	0	0	0	0
Am_Rn_152467	397	.	.	.	0.203333	0.223333	0.406667	0.456667	0.61	0	0	0.67	0	0	0.56	0.66	0	0.68	0	0.69
Am_Rn_152468	397	KAE8745762.1_hypothetical protein FOCC_FOCC007558, partial [Frankliniella occidentalis]	.	.	0	0	0.556667	0	0	0	0	0	0	0	1.67	0	0	0	0	0
Am_Rn_152469	397	KAH7301141.1_hypothetical protein KP509_23G014300 [Ceratopteris richardii] KAH7301142.1 hypothetical protein KP509_23G014300 [Ceratopteris richardii]	.	.	0	1.33667	0	0.236667	0	0	0	0.67	1.57	1.77	0	0	0	0	0.71	0
Am_Rn_152470	397	.	.	.	0	0	0	0.916667	0	0	0	0	0	0	0	0	0	1.37	0	1.38
Am_Rn_152471	397	.	.	.	0	0.196667	0	0.23	0	0	0	0	0	0.59	0	0	0	0	0	0.69
Am_Rn_152472	397	KXH62292.1_exosome complex subunit Rrp46 [Colletotrichum nymphaeae SA-01]	.	IPR036345_Exoribonuclease, PH domain 2 superfamily; IPR015847_Exoribonuclease, phosphorolytic domain 2	0	0	0.743333	0	0	0	0	0	0	0	2.23	0	0	0	0	0
Am_Rn_152473	397	.	.	.	0	0.196667	0.39	0	0	0	0	0	0	0.59	0.56	0	0.61	0	0	0
Am_Rn_152474	397	XP_035334956.1_uncharacterized protein HER10_EVM0005602 [Colletotrichum scovillei] EXF81566.1 hypothetical protein CFIO01_03025 [Colletotrichum fioriniae PJ7] KXH40155.1 hypothetical protein CNYM01_11696 [Colletotrichum nymphaeae SA-01] KAF4781953.1 hypothetical protein HER10_EVM0005602 [Colletotrichum scovillei] KAG7050494.1 Mannan polymerase complexes mnn9 subunit [Colletotrichum scovillei] KAG…	.	.	0	0	0.796667	0	0	0	0	0	0	0	1.12	0.66	0.61	0	0	0
Am_Rn_152475	397	.	.	IPR006796_Dickkopf, N-terminal cysteine-rich	0.52	0	0	0	0.61	0	0.95	0	0	0	0	0	0	0	0	0
Am_Rn_152476	397	.	.	.	0	0	0	0.683333	0	0	0	0	0	0	0	0	0	2.05	0	0
Am_Rn_152477	397	.	.	.	0	0	0.93	0	0	0	0	0	0	0	2.79	0	0	0	0	0
Am_Rn_152478	397	.	.	.	0	0	0	1.14667	0	0	0	0	0	0	0	0	0	2.73	0.71	0
Am_Rn_152479	397	.	.	.	0	0	0.556667	0	0	0	0	0	0	0	1.67	0	0	0	0	0
Am_Rn_152480	397	CCG83645.1_60S ribosomal protein L23 [Taphrina deformans PYCC 5710]	AT2G33370.2_Ribosomal protein L14p/L23e family protein	IPR000218_Ribosomal protein L14P; IPR036853_Ribosomal protein L14 superfamily	0	0	0	0	0	0	0	0	0	0	0	0	0	0	0	0
Am_Rn_152481	397	TMS39723.1_hypothetical protein L596_006206 [Steinernema carpocapsae]	.	IPR015876_Acyl-CoA desaturase	1.01	0	0	0	0	3.03	0	0	0	0	0	0	0	0	0	0
Am_Rn_152482	397	XP_026275429.1_polycomb protein SCMH1 isoform X2 [Frankliniella occidentalis]	.	.	0	0	0.776667	0	0	0	0	0	0	0	1.67	0.66	0	0	0	0
Am_Rn_152483	397	XP_026281911.1_sodium-independent sulfate anion transporter-like [Frankliniella occidentalis]	.	IPR036513_STAS domain superfamily; IPR002645_STAS domain	0	0	0.743333	0	0	0	0	0	0	0	2.23	0	0	0	0	0
Am_Rn_152484	397	.	.	.	0.72	0	0	0	0	1.21	0.95	0	0	0	0	0	0	0	0	0
Am_Rn_152485	397	XP_035335288.1_DEAD/DEAH box helicase [Colletotrichum scovillei] KAF4782285.1 DEAD/DEAH box helicase [Colletotrichum scovillei] KAG7049722.1 ATP-dependent rRNA helicase RRP3 [Colletotrichum scovillei] KAG7068756.1 ATP-dependent rRNA helicase RRP3 [Colletotrichum scovillei] KAG7072714.1 ATP-dependent rRNA helicase RRP3 [Colletotrichum scovillei]	AT5G60990.1_DEA(D/H)-box RNA helicase family protein	IPR027417_P-loop containing nucleoside triphosphate hydrolase	0	0	0.556667	0	0	0	0	0	0	0	1.67	0	0	0	0	0
Am_Rn_152486	397	.	.	.	0	0.26	0.203333	0	0	0	0	0	0.78	0	0	0	0.61	0	0	0
Am_Rn_152487	397	XP_034253675.1_uncharacterized protein LOC117652692 [Thrips palmi]	.	.	0	0	0.61	0	0	0	0	0	0	0	0	0	1.83	0	0	0
Am_Rn_152488	397	.	.	.	0.52	0	0	0	0	0.61	0.95	0	0	0	0	0	0	0	0	0
Am_Rn_152489	397	.	.	.	0.316667	0	0	0	0	0	0.95	0	0	0	0	0	0	0	0	0
Am_Rn_152490	397	XP_025669938.1_uncharacterized protein LOC112769667 [Arachis hypogaea] RYQ97066.1 hypothetical protein Ahy_B08g093056 [Arachis hypogaea]	.	.	0	0	0	0	0	0	0	0	0	0	0	0	0	0	0	0
Am_Rn_152491	397	XP_026291070.1_protein takeout [Frankliniella occidentalis] KAE8747381.1 hypothetical protein FOCC_FOCC005848 [Frankliniella occidentalis]	.	IPR010562_Haemolymph juvenile hormone binding	0	0	0.76	0	0	0	0	0	0	0	1.67	0	0.61	0	0	0
Am_Rn_152492	397	XP_026282435.1_protein RRP5 homolog [Frankliniella occidentalis]	.	IPR012340_Nucleic acid-binding, OB-fold	0	0	0.76	0	0	0	0	0	0	0	1.67	0	0.61	0	0	0
Am_Rn_152493	397	XP_001011108.1_flagellar microtugule protofilament ribbon protein [Tetrahymena thermophila SB210] EAR90863.1 flagellar microtugule protofilament ribbon protein [Tetrahymena thermophila SB210]	.	IPR006602_DM10 domain	0	0	0	0.46	0	0	0	0	0	0	0	0	0	0	0	1.38
[truncated: 121,498 more rows]
